# Supplementary material for: Targeted Sequencing of 242 Clinically Important Genes in the Russian Population From the Ivanovo Region
Source: Front Genet. 2021 Oct 7;12:709419. doi: 10.3389/fgene.2021.709419 (PMC8529250; doi:10.3389/fgene.2021.709419)
Supplement: Supplementary file 2 [file Data_Sheet_2.xlsx]

## Sheet: Supplementary Table 1
Gene	ClinVar.Path	ClinVar.Path.Carriers	ClinVar.VUS	ClinVar.VUS.Carriers	Novel.PTV	Novel.PTV.Carriers	Novel.MisSDam	Novel.MisOther	Novel.Inframe	Novel.Other	Known.All	ACMG59	oe_syn_upper	oe_mis_upper	oe_lof_upper	Inheritance	Phenotype
AARS2	2	2	9	14	1	1	0	1	0	4	45	other	0.949	1.063	0.835	AR	Combined oxidative phosphorylation deficiency 8, 614096 (3), Autosomal recessive; Leukoencephalopathy, progressive, with ovarian failure, 615889 (3), Autosomal recessive
ABCA1	1	5	10	38	0	0	4	8	0	8	86	other	1.164	0.903	0.486	AR	HDL deficiency, familial, 1, 604091 (3); Tangier disease, 205400 (3), Autosomal recessive
ABCC6	6	12	10	254	0	0	2	0	0	4	74	other	1.166	1.167	1.026	AD,AR	Arterial calcification, generalized, of infancy, 2, 614473 (3), Autosomal recessive; Pseudoxanthoma elasticum, 264800 (3), Autosomal recessive; Pseudoxanthoma elasticum, forme fruste, 177850 (3), Autosomal dominant
ABCC9	0	0	11	82	2	2	0	3	0	1	41	other	1.1	0.559	0.482	AD	Atrial fibrillation, familial, 12, 614050 (3), Autosomal dominant; Cardiomyopathy, dilated, 1O, 608569 (3); Hypertrichotic osteochondrodysplasia, 239850 (3), Autosomal dominant
ABCG5	0	0	13	76	2	2	0	2	0	0	34	other	1.302	1.203	1.385	AR	Sitosterolemia, 210250 (3), Autosomal recessive
ABCG8	2	2	15	78	1	1	2	0	0	2	49	other	1.368	1.461	1.365	AR	{Gallbladder disease 4}, 611465 (3); Sitosterolemia, 210250 (3), Autosomal recessive
ACAD9	0	0	6	238	0	0	0	0	0	0	37	other	1.167	1.119	0.814	AR	Mitochondrial complex I deficiency, nuclear type 20, 611126 (3), Autosomal recessive
ACADVL	2	3	13	40	1	1	2	1	0	1	28	other	1.345	1.12	1.05	AR	VLCAD deficiency, 201475 (3), Autosomal recessive
ACTA1	0	0	0	0	0	0	0	0	0	1	11	other	1.025	0.264	1.223	AD,AR	Myopathy, actin, congenital, with cores, 161800 (3), Autosomal recessive, Autosomal dominant; Myopathy, actin, congenital, with excess of thin myofilaments, 161800 (3), Autosomal recessive, Autosomal dominant; Myopathy, congenital, with fiber-type disproportion 1, 255310 (3), Autosomal recessive, Autosomal dominant; ?Myopathy, scapulohumeroperoneal, 616852 (3), Autosomal dominant; Nemaline myopat…
ACTA2	0	0	1	1	0	0	0	0	0	3	2	ACMG59	1.035	0.478	0.364	AD	Aortic aneurysm, familial thoracic 6, 611788 (3), Autosomal dominant; Moyamoya disease 5, 614042 (3); Multisystemic smooth muscle dysfunction syndrome, 613834 (3), Autosomal dominant
ACTC1	0	0	0	0	0	0	0	0	0	2	4	ACMG59	1.182	0.221	0.48	AD	Atrial septal defect 5, 612794 (3), Autosomal dominant; Cardiomyopathy, dilated, 1R, 613424 (3), Autosomal dominant; Cardiomyopathy, hypertrophic, 11, 612098 (3), Autosomal dominant; Left ventricular noncompaction 4, 613424 (3), Autosomal dominant
ACTN2	0	0	20	41	0	0	0	1	0	1	51	other	1.091	0.911	0.239	AD	Cardiomyopathy, dilated, 1AA, with or without LVNC, 612158 (3), Autosomal dominant; Cardiomyopathy, hypertrophic, 23, with or without LVNC, 612158 (3), Autosomal dominant
AGK	0	0	8	21	0	0	0	0	1	2	24	other	1.095	0.967	0.878	AR	Cataract 38, autosomal recessive, 614691 (3), Autosomal recessive; Sengers syndrome, 212350 (3), Autosomal recessive
AGL	2	3	17	93	2	2	1	4	0	3	67	other	1.124	1.108	0.795	AR	Glycogen storage disease IIIa, 232400 (3), Autosomal recessive; Glycogen storage disease IIIb, 232400 (3), Autosomal recessive
AGPAT2	0	0	3	3	0	0	1	0	0	0	11	other	1.439	1.299	1.539	AR	Lipodystrophy, congenital generalized, type 1, 608594 (3), Autosomal recessive
ALMS1	5	9	35	124	0	0	3	6	1	4	143	other	1.206	1.226	0.874	AR	Alstrom syndrome, 203800 (3), Autosomal recessive
AMPD1	0	0	11	224	1	1	0	1	0	2	38	other	1.199	1.148	1.202	AR	Myopathy due to myoadenylate deaminase deficiency, 615511 (3), Autosomal recessive
ANG	0	0	5	20	0	0	0	0	0	0	11	other	1.249	1.172	1.893	?	Amyotrophic lateral sclerosis 9, 611895 (3)
ANGPTL3	0	0	0	0	1	1	0	1	0	1	13	other	1.295	1.134	1.301	AR	Hypobetalipoproteinemia, familial, 2, 605019 (3), Autosomal recessive
ANGPTL4	0	0	1	82	0	0	0	2	0	0	24	other	1.095	1.028	1.283	AD	Plasma triglyceride level QTL, low, 615881 (3), Autosomal dominant
ANK2	0	0	38	121	0	0	4	3	0	9	129	other	1.087	0.913	0.106	AD	Cardiac arrhythmia, ankyrin-B-related, 600919 (3), Autosomal dominant; Long QT syndrome 4, 600919 (3), Autosomal dominant
ANKRD1	0	0	3	32	0	0	0	0	0	0	8	other	1.168	1.09	1.336	?	Primary dilated cardiomyopathy
APOA1	0	0	0	0	0	0	1	1	0	1	10	other	1.357	1.02	1.338	AD	Amyloidosis, 3 or more types, 105200 (3), Autosomal dominant; ApoA-I and apoC-III deficiency, combined, 618463 (3); Hypoalphalipoproteinemia, primary, 2, with or without corneal clouding, 618463 (3)
APOA5	1	1	2	229	0	0	1	0	0	1	14	other	0.953	0.948	1.596	AD	Hyperchylomicronemia, late-onset, 144650 (3), Autosomal dominant; {Hypertriglyceridemia, susceptibility to}, 145750 (3), Autosomal dominant
APOB	0	0	99	773	3	3	4	6	0	9	167	ACMG59	1.118	1.138	0.461	AD,AR	Hypercholesterolemia, familial, 2, 144010 (3), Autosomal dominant; Hypobetalipoproteinemia, 615558 (3), Autosomal recessive
APOC2	0	0	0	0	0	0	1	0	0	0	3	other	1.334	1.118	0.936	AR	Hyperlipoproteinemia, type Ib, 207750 (3), Autosomal recessive
APOC3	1	9	0	0	0	0	0	0	0	0	9	other	1.298	1.269	1.757	?	Apolipoprotein C-III deficiency, 614028 (3)
APOE	0	0	4	379	1	1	0	3	0	1	16	other	1.038	0.97	1.034	AD,AR	Alzheimer disease-2, 104310 (3), Autosomal dominant; {Coronary artery disease, severe, susceptibility to}, 617347 (3); Hyperlipoproteinemia, type III, 617347 (3); Lipoprotein glomerulopathy, 611771 (3); {?Macular degeneration, age-related}, 603075 (3), Autosomal dominant; Sea-blue histiocyte disease, 269600 (3), Autosomal recessive
ARFGEF2	0	0	19	91	0	0	1	4	0	6	56	other	1.034	0.812	0.249	AR	Periventricular heterotopia with microcephaly, 608097 (3), Autosomal recessive
ASGR1	0	0	0	0	0	0	0	0	0	2	17	other	1.015	1.103	1.737	?	Low density lipoprotein cholesterol measurement
ATP5E	0	0	0	0	0	0	0	0	0	0	1	other	1.808	1.502	1.79	?	Amyotrophic lateral sclerosis, Spinal muscular atrophy
ATPAF2	0	0	2	5	0	0	0	0	0	2	9	other	1.117	0.977	1.438	AR	?Mitochondrial complex V (ATP synthase) deficiency, nuclear type 1, 604273 (3), Autosomal recessive
BAG3	0	0	10	21	0	0	0	0	0	2	21	other	1.164	1.212	0.447	AD	Cardiomyopathy, dilated, 1HH, 613881 (3), Autosomal dominant; Myopathy, myofibrillar, 6, 612954 (3), Autosomal dominant
BRAF	0	0	0	0	0	0	0	1	0	0	10	other	1.168	0.547	0.209	AD	Adenocarcinoma of lung, somatic, 211980 (3); Cardiofaciocutaneous syndrome, 115150 (3), Autosomal dominant; Colorectal cancer, somatic (3); LEOPARD syndrome 3, 613707 (3), Autosomal dominant; Melanoma, malignant, somatic (3); Nonsmall cell lung cancer, somatic (3); Noonan syndrome 7, 613706 (3), Autosomal dominant
BSCL2	0	0	7	28	0	0	0	0	0	3	17	other	1.237	1.06	1.008	AD,AR	Encephalopathy, progressive, with or without lipodystrophy, 615924 (3), Autosomal recessive; Lipodystrophy, congenital generalized, type 2, 269700 (3), Autosomal recessive; Neuropathy, distal hereditary motor, type VA, 600794 (3), Autosomal dominant; Silver spastic paraplegia syndrome, 270685 (3), Autosomal dominant
CACNA1C	1	1	24	109	0	0	1	0	0	4	94	other	1.067	0.528	0.102	AD	Brugada syndrome 3, 611875 (3); Long QT syndrome 8, 618447 (3); Timothy syndrome, 601005 (3), Autosomal dominant
CALR3	0	0	3	2	0	0	0	1	0	1	20	other	1.231	1.049	1.14	?	Familial hypertrophic cardiomyopathy
CASQ2	0	0	13	45	1	1	1	0	0	1	29	other	1.282	1.162	1.375	AR	Ventricular tachycardia, catecholaminergic polymorphic, 2, 611938 (3), Autosomal recessive
CAV3	0	0	8	36	0	0	1	0	0	1	14	other	1.431	0.923	1.47	AD	Cardiomyopathy, familial hypertrophic, 192600 (3), Autosomal dominant; Creatine phosphokinase, elevated serum, 123320 (3), Autosomal dominant; Long QT syndrome 9, 611818 (3), Autosomal dominant; Myopathy, distal, Tateyama type, 614321 (3), Autosomal dominant; Rippling muscle disease 2, 606072 (3), Autosomal dominant
CBL	1	1	3	6	2	1	1	0	0	3	23	other	1.191	0.942	0.503	AD	?Juvenile myelomonocytic leukemia, 607785 (3), Autosomal dominant, Somatic mutation; Noonan syndrome-like disorder with or without juvenile myelomonocytic leukemia, 613563 (3), Autosomal dominant
CCT7	0	0	0	0	0	0	0	1	0	1	16	other	1.206	0.722	0.301	?	Myocardial infarction
CETP	0	0	3	3	0	0	0	1	0	0	33	other	1.261	1.202	1.499	AD	[High density lipoprotein cholesterol level QTL 10], 143470 (3), Autosomal dominant; Hyperalphalipoproteinemia, 143470 (3), Autosomal dominant
CITED2	0	0	0	0	0	0	0	2	0	1	12	other	1.956	1.251	0.628	AD	Atrial septal defect 8, 614433 (3), Autosomal dominant; Ventricular septal defect 2, 614431 (3), Autosomal dominant
CLCN6	0	0	0	0	0	0	0	1	0	4	54	other	1.198	0.874	0.608	?	Atrial fibrillation
CNBP	0	0	0	0	0	0	0	0	0	1	6	other	1.174	0.479	0.298	AD	Myotonic dystrophy 2, 602668 (3), Autosomal dominant
COA5	0	0	0	0	0	0	0	0	0	0	2	other	1.423	1.109	1.523	AR	?Cardioencephalomyopathy, fatal infantile, due to cytochrome c oxidase deficiency 3, 616500 (3), Autosomal recessive
COL4A1	0	0	11	43	1	2	4	0	0	9	111	other	1.296	0.773	0.128	AD	Angiopathy, hereditary, with nephropathy, aneurysms, and muscle cramps, 611773 (3), Autosomal dominant; Brain small vessel disease with or without ocular anomalies, 175780 (3), Autosomal dominant; {Hemorrhage, intracerebral, susceptibility to}, 614519 (3); Microangiopathy and leukoencephalopathy, pontine, autosomal dominant, 618564 (3), Autosomal dominant; ?Retinal arteries, tortuosity of, 180000…
COL4A2	0	0	4	8	1	1	1	1	1	7	115	other	1.031	0.857	0.585	AD	Brain small vessel disease 2, 614483 (3), Autosomal dominant; {Hemorrhage, intracerebral, susceptibility to}, 614519 (3)
COQ2	1	1	2	2	0	0	1	1	0	2	23	other	1.406	1.133	0.887	AD,AR	Coenzyme Q10 deficiency, primary, 1, 607426 (3), Autosomal recessive; {Multiple system atrophy, susceptibility to}, 146500 (3), Autosomal recessive, Autosomal dominant
COX15	0	0	2	1	0	0	0	0	0	3	12	other	1.224	1.066	1.327	AR	Cardioencephalomyopathy, fatal infantile, due to cytochrome c oxidase deficiency 2, 615119 (3), Autosomal recessive; Leigh syndrome due to cytochrome c oxidase deficiency, 256000 (3), Autosomal recessive, Mitochondrial
COX6B1	0	0	1	1	0	0	0	0	0	0	5	other	1.195	0.935	1.169	AR	Mitochondrial complex IV deficiency, 220110 (3), Autosomal recessive, Mitochondrial
CRELD1	0	0	2	3	0	0	3	1	1	0	20	other	1.4	1.079	1.048	AD	Atrioventricular septal defect, partial, with heterotaxy syndrome, 606217 (3), Autosomal dominant; {Atrioventricular septal defect, susceptibility to, 2}, 606217 (3), Autosomal dominant
CRYAB	0	0	5	16	0	0	0	0	0	0	8	other	1.139	1.035	1.429	AD,AR	Cardiomyopathy, dilated, 1II, 615184 (3), Autosomal dominant; Cataract 16, multiple types, 613763 (3), Autosomal recessive, Autosomal dominant; Myopathy, myofibrillar, 2, 608810 (3), Autosomal dominant; Myopathy, myofibrillar, fatal infantile hypertonic, alpha-B crystallin-related, 613869 (3), Autosomal recessive
CSRP3	0	0	4	6	0	0	0	1	0	1	9	other	1.64	1.211	1.311	AD	?Cardiomyopathy, dilated, 1M, 607482 (3); Cardiomyopathy, hypertrophic, 12, 612124 (3), Autosomal dominant
CTF1	0	0	2	1	0	0	0	0	0	0	9	other	1.388	0.895	1.744	?	Dilated cardiomyopathy
CTNNA3	0	0	8	21	0	0	0	4	0	4	47	other	1.186	1.223	0.85	AD	Arrhythmogenic right ventricular dysplasia, familial, 13, 615616 (3), Autosomal dominant
DES	0	0	11	50	0	0	1	1	1	1	25	other	1.024	0.794	0.596	AD,AR	Cardiomyopathy, dilated, 1I, 604765 (3); Myopathy, myofibrillar, 1, 601419 (3), Autosomal recessive, Autosomal dominant; Scapuloperoneal syndrome, neurogenic, Kaeser type, 181400 (3), Autosomal dominant
DLD	3	4	5	8	0	0	2	1	0	0	17	other	1.241	0.908	0.545	AR	Dihydrolipoamide dehydrogenase deficiency, 246900 (3), Autosomal recessive
DMD	0	0	27	42	0	0	1	3	0	12	78	other	1.286	1.239	0.154	AR	Becker muscular dystrophy, 300376 (3), X-linked recessive; Cardiomyopathy, dilated, 3B, 302045 (3), X-linked; Duchenne muscular dystrophy, 310200 (3), X-linked recessive
DMPK	0	0	0	0	0	0	2	2	0	2	26	other	1.342	1.044	0.512	AD	Myotonic dystrophy 1, 160900 (3), Autosomal dominant
DNAJC19	0	0	0	0	0	0	0	1	0	2	4	other	1.416	0.889	1.308	AR	3-methylglutaconic aciduria, type V, 610198 (3), Autosomal recessive
DNM1L	0	0	0	0	1	1	0	2	0	1	25	other	1.122	0.523	0.505	AD,AR	Encephalopathy, lethal, due to defective mitochondrial peroxisomal fission 1, 614388 (3), Autosomal recessive, Autosomal dominant; Optic atrophy 5, 610708 (3), Autosomal dominant
DOLK	0	0	10	48	0	0	1	0	0	2	16	other	1.259	0.934	0.899	AR	Congenital disorder of glycosylation, type Im, 610768 (3), Autosomal recessive
DSC2	0	0	17	47	0	0	1	1	0	1	34	ACMG59	1.151	1.029	0.689	AD,AR	Arrhythmogenic right ventricular dysplasia 11, 610476 (3), Autosomal recessive, Autosomal dominant; Arrhythmogenic right ventricular dysplasia 11 with mild palmoplantar keratoderma and woolly hair, 610476 (3), Autosomal recessive, Autosomal dominant
DSG2	0	0	14	23	0	0	1	2	0	2	34	ACMG59	1.057	1.035	0.79	AD	Arrhythmogenic right ventricular dysplasia 10, 610193 (3), Autosomal dominant; Cardiomyopathy, dilated, 1BB, 612877 (3)
DSP	1	1	44	104	1	1	1	3	0	3	92	ACMG59	1.121	0.999	0.26	AD,AR	Arrhythmogenic right ventricular dysplasia 8, 607450 (3), Autosomal dominant; Cardiomyopathy, dilated, with woolly hair and keratoderma, 605676 (3), Autosomal recessive; Dilated cardiomyopathy with woolly hair, keratoderma, and tooth agenesis, 615821 (3), Autosomal dominant; Epidermolysis bullosa, lethal acantholytic, 609638 (3), Autosomal recessive; Keratosis palmoplantaris striata II, 612908 (3…
DTNA	0	0	9	15	0	0	0	0	0	4	45	other	1.143	0.879	0.368	AD	Left ventricular noncompaction 1, with or without congenital heart defects, 604169 (3), Autosomal dominant
ELN	0	0	14	34	0	0	2	0	0	2	54	other	1.228	1.076	0.871	AD	Cutis laxa, autosomal dominant, 123700 (3), Autosomal dominant; Supravalvar aortic stenosis, 185500 (3), Autosomal dominant
EMD	0	0	3	3	0	0	0	1	1	0	9	other	1.795	1.219	0.35	AR	Emery-Dreifuss muscular dystrophy 1, X-linked, 310300 (3), X-linked recessive
EYA1	0	0	6	13	1	1	0	1	0	0	24	other	1.152	0.929	0.332	AD	Anterior segment anomalies with or without cataract, 602588 (3), Autosomal dominant; Branchiootic syndrome 1, 602588 (3), Autosomal dominant; Branchiootorenal syndrome 1, with or without cataracts, 113650 (3), Autosomal dominant; ?Otofaciocervical syndrome, 166780 (3), Autosomal dominant
EYA4	0	0	8	60	0	0	3	2	0	3	22	other	0.991	0.915	0.45	AD	?Cardiomyopathy, dilated, 1J, 605362 (3), Autosomal dominant; Deafness, autosomal dominant 10, 601316 (3), Autosomal dominant
FAH	1	1	6	13	0	0	2	1	0	1	30	other	1.27	1.119	1.414	AR	Tyrosinemia, type I, 276700 (3), Autosomal recessive
FBN2	0	0	36	132	1	1	3	4	0	12	118	other	1.128	0.932	0.205	AD	Contractural arachnodactyly, congenital, 121050 (3), Autosomal dominant; Macular degeneration, early-onset, 616118 (3), Autosomal dominant
FHL1	0	0	0	0	0	0	0	0	0	3	7	other	0.999	0.922	0.276	AD,AR	Emery-Dreifuss muscular dystrophy 6, X-linked, 300696 (3), X-linked recessive; Myopathy, X-linked, with postural muscle atrophy, 300696 (3), X-linked recessive; Reducing body myopathy, X-linked 1a, severe, infantile or early childhood onset, 300717 (3), X-linked dominant; Reducing body myopathy, X-linked 1b, with late childhood or adult onset, 300718 (3), X-linked; Scapuloperoneal myopathy, X-lin…
FHL2	0	0	2	2	0	0	0	0	0	4	24	other	1.18	0.929	1.131	?	Primary dilated cardiomyopathy
FHOD3	0	0	0	0	0	0	3	1	0	2	62	other	1.114	0.971	0.374	?	Familial hypertrophic cardiomyopathy
FKRP	1	7	5	50	0	0	2	0	0	1	16	other	0.92	0.793	1.318	AR	Muscular dystrophy-dystroglycanopathy (congenital with brain and eye anomalies), type A, 5, 613153 (3), Autosomal recessive; Muscular dystrophy-dystroglycanopathy (congenital with or without mental retardation), type B, 5, 606612 (3), Autosomal recessive; Muscular dystrophy-dystroglycanopathy (limb-girdle), type C, 5, 607155 (3), Autosomal recessive
FKTN	1	1	9	211	1	1	0	0	0	2	21	other	1.01	1.123	0.842	AR	Cardiomyopathy, dilated, 1X, 611615 (3), Autosomal recessive; Muscular dystrophy-dystroglycanopathy (congenital with brain and eye anomalies), type A, 4, 253800 (3), Autosomal recessive; Muscular dystrophy-dystroglycanopathy (congenital without mental retardation), type B, 4, 613152 (3), Autosomal recessive; Muscular dystrophy-dystroglycanopathy (limb-girdle), type C, 4, 611588 (3), Autosomal rec…
FLNA	0	0	21	49	0	0	1	2	1	8	69	other	1.235	0.738	0.082	AD,AR	Cardiac valvular dysplasia, X-linked, 314400 (3), X-linked; Congenital short bowel syndrome, 300048 (3), X-linked recessive; ?FG syndrome 2, 300321 (3), X-linked; Frontometaphyseal dysplasia 1, 305620 (3), X-linked recessive; Heterotopia, periventricular, 1, 300049 (3), X-linked dominant; Intestinal pseudoobstruction, neuronal, 300048 (3), X-linked recessive; Melnick-Needles syndrome, 309350 (3),…
FLNC	0	0	58	164	0	0	4	3	0	7	165	other	1.095	0.846	0.25	AD	Cardiomyopathy, familial hypertrophic, 26 (3); Cardiomyopathy, familial restrictive 5, 617047 (3), Autosomal dominant; Myopathy, distal, 4, 614065 (3), Autosomal dominant; Myopathy, myofibrillar, 5, 609524 (3), Autosomal dominant
FLT1	0	0	2	660	0	0	1	1	0	8	52	other	1.113	0.906	0.246	?	?
FOXC1	0	0	2	4	0	0	0	0	0	2	24	other	1.831	1.049	0.311	AD	Anterior segment dysgenesis 3, multiple subtypes, 601631 (3), Autosomal dominant; Axenfeld-Rieger syndrome, type 3, 602482 (3), Autosomal dominant
FOXD4	0	0	0	0	0	0	0	1	0	0	14	other	1.808	1.884	1.896	?	Cardiomyopathy
FOXRED1	0	0	9	45	0	0	0	2	0	1	16	other	1.375	1.178	1.32	AR	Mitochondrial complex I deficiency, nuclear type 19, 618241 (3), Autosomal recessive
FXN	0	0	0	0	0	0	0	0	0	0	6	other	1.353	1.093	0.723	AR	Friedreich ataxia, 229300 (3), Autosomal recessive; Friedreich ataxia with retained reflexes, 229300 (3), Autosomal recessive
GAA	4	12	26	83	0	0	0	2	0	6	64	other	1.179	1.145	0.981	AR	Glycogen storage disease II, 232300 (3), Autosomal recessive
GATA4	0	0	5	19	0	0	0	0	1	1	26	other	1.519	0.983	0.527	AD	Atrial septal defect 2, 607941 (3), Autosomal dominant; Atrioventricular septal defect 4, 614430 (3), Autosomal dominant; ?Testicular anomalies with or without congenital heart disease, 615542 (3), Autosomal dominant; Tetralogy of Fallot, 187500 (3), Autosomal dominant; Ventricular septal defect 1, 614429 (3), Autosomal dominant
GATA6	0	0	2	4	0	0	1	0	0	3	19	other	1.176	0.878	0.174	AD	Atrial septal defect 9, 614475 (3), Autosomal dominant; Atrioventricular septal defect 5, 614474 (3), Autosomal dominant; Pancreatic agenesis and congenital heart defects, 600001 (3), Autosomal dominant; Persistent truncus arteriosus, 217095 (3); Tetralogy of Fallot, 187500 (3), Autosomal dominant
GATAD1	0	0	2	5	0	0	0	1	0	1	6	other	1.474	0.759	0.653	AR	?Cardiomyopathy, dilated, 2B, 614672 (3), Autosomal recessive
GBE1	2	3	7	20	0	0	2	2	0	6	38	other	1.071	1.077	0.972	AR	Glycogen storage disease IV, 232500 (3), Autosomal recessive; Polyglucosan body disease, adult form, 263570 (3), Autosomal recessive
GFM1	1	1	10	33	0	0	0	0	0	1	26	other	1.219	0.9	0.8	AR	Combined oxidative phosphorylation deficiency 1, 609060 (3), Autosomal recessive
GJA1	0	0	1	2	0	0	0	3	0	2	7	other	1.611	0.855	0.624	AD,AR	Atrioventricular septal defect 3, 600309 (3), Autosomal dominant; Craniometaphyseal dysplasia, autosomal recessive, 218400 (3), Autosomal recessive; Erythrokeratodermia variabilis et progressiva 3, 617525 (3), Autosomal dominant; Hypoplastic left heart syndrome 1, 241550 (3), Autosomal recessive; Oculodentodigital dysplasia, 164200 (3), Autosomal dominant; Oculodentodigital dysplasia, autosomal r…
GJA5	0	0	2	19	1	1	0	0	0	0	5	other	1.147	0.894	0.813	AD	Atrial fibrillation, familial, 11, 614049 (3), Autosomal dominant; Atrial standstill, digenic (GJA5/SCN5A), 108770 (3), Autosomal dominant
GLA	0	0	4	23	0	0	1	0	0	0	6	ACMG59	1.145	0.692	0.177	XLD	Fabry disease, 301500 (3), X-linked; Fabry disease, cardiac variant, 301500 (3), X-linked
GLB1	2	5	5	12	0	0	1	1	0	3	36	other	1.098	0.969	0.86	AR	GM1-gangliosidosis, type I, 230500 (3), Autosomal recessive; GM1-gangliosidosis, type II, 230600 (3), Autosomal recessive; GM1-gangliosidosis, type III, 230650 (3), Autosomal recessive; Mucopolysaccharidosis type IVB (Morquio), 253010 (3), Autosomal recessive
GNPTAB	3	5	9	47	0	0	0	3	0	7	41	other	1.172	0.932	0.821	AR	Mucolipidosis II alpha/beta, 252500 (3), Autosomal recessive; Mucolipidosis III alpha/beta, 252600 (3), Autosomal recessive
GPD1	0	0	0	0	0	0	1	0	0	2	21	other	1.279	1.088	0.834	AR	Hypertriglyceridemia, transient infantile, 614480 (3), Autosomal recessive
GPIHBP1	0	0	1	2	0	0	0	0	0	1	18	other	1.149	1.158	1.096	AR	Hyperlipoproteinemia, type 1D, 615947 (3), Autosomal recessive
GUCY1A3	0	0	0	0	0	0	2	0	0	1	29	other	1.182	0.986	0.84	?	Moyamoya disease 6 with achalasia
GUSB	0	0	3	5	0	0	2	2	0	1	18	other	1.225	0.922	0.754	AR	Mucopolysaccharidosis VII, 253220 (3), Autosomal recessive
HADHB	0	0	6	8	0	0	0	0	0	0	15	other	1.133	0.989	1.04	AR	Trifunctional protein deficiency, 609015 (3), Autosomal recessive
HBB	0	0	4	17	0	0	0	0	0	1	6	other	1.974	1.285	1.978	AD,AR	Delta-beta thalassemia, 141749 (3), Autosomal dominant; Erythrocytosis 6, 617980 (3); Heinz body anemia, 140700 (3), Autosomal dominant; Hereditary persistence of fetal hemoglobin, 141749 (3), Autosomal dominant; {Malaria, resistance to}, 611162 (3); Methmoglobinemia, beta type, 617971 (3); Sickle cell anemia, 603903 (3), Autosomal recessive; Thalassemia, beta, 613985 (3); Thalassemia-beta, domin…
HCCS	0	0	1	2	0	0	0	0	0	0	10	other	1.177	0.824	0.414	AD	Linear skin defects with multiple congenital anomalies 1, 309801 (3), X-linked dominant
HCN4	0	0	10	28	0	0	3	3	0	3	49	other	1.051	0.759	0.239	AD	Brugada syndrome 8, 613123 (3); Sick sinus syndrome 2, 163800 (3), Autosomal dominant
HFE	0	0	9	607	1	1	0	0	0	1	16	other	1.09	0.991	1.186	AD,AR	{Alzheimer disease, susceptibility to}, 104300 (3), Autosomal dominant; Hemochromatosis, 235200 (3), Autosomal recessive; {Microvascular complications of diabetes 7}, 612635 (3); {Porphyria cutanea tarda, susceptibility to}, 176100 (3), Autosomal recessive, Autosomal dominant; {Porphyria variegata, susceptibility to}, 176200 (3), Autosomal dominant; [Transferrin serum level QTL2], 614193 (3)
HMGCL	0	0	1	1	0	0	0	0	0	3	9	other	1.25	1.029	1.112	AR	HMG-CoA lyase deficiency, 246450 (3), Autosomal recessive
HRAS	0	0	2	2	0	0	0	0	0	0	6	other	1.693	0.746	0.926	AD	Bladder cancer, somatic, 109800 (3); Congenital myopathy with excess of muscle spindles, 218040 (3), Autosomal dominant; Costello syndrome, 218040 (3), Autosomal dominant; Nevus sebaceous or woolly hair nevus, somatic, 162900 (3); Schimmelpenning-Feuerstein-Mims syndrome, somatic mosaic, 163200 (3); Spitz nevus or nevus spilus, somatic, 137550 (3); Thyroid carcinoma, follicular, somatic, 188470 (…
ILK	0	0	4	15	1	1	2	2	0	1	11	other	1.418	1.013	0.714	?	Primary familial hypertrophic cardiomyopathy
ITGA7	0	0	16	72	1	1	0	2	0	2	53	other	1.082	1.026	0.799	AR	Muscular dystrophy, congenital, due to ITGA7 deficiency, 613204 (3), Autosomal recessive
JAG1	0	0	6	7	0	0	0	3	0	4	44	other	1.095	0.706	0.146	AD	Alagille syndrome 1, 118450 (3), Autosomal dominant; ?Deafness, congenital heart defects, and posterior embryotoxon, 617992 (3); Tetralogy of Fallot, 187500 (3), Autosomal dominant
JPH2	0	0	9	17	0	0	1	1	0	0	33	other	0.917	0.811	0.781	AD	Cardiomyopathy, hypertrophic, 17, 613873 (3), Autosomal dominant
JUP	0	0	12	141	0	0	2	1	0	1	32	other	1.12	0.902	0.587	AD,AR	Arrhythmogenic right ventricular dysplasia 12, 611528 (3), Autosomal dominant; Naxos disease, 601214 (3), Autosomal recessive
KCNE1	0	0	0	0	0	0	1	0	0	0	2	other	1.639	1.411	1.927	AD,AR	Jervell and Lange-Nielsen syndrome 2, 612347 (3), Autosomal recessive; Long QT syndrome 5, 613695 (3), Autosomal dominant
KCNE2	0	0	2	22	0	0	0	0	0	0	3	other	1.39	1.177	1.937	AD	Atrial fibrillation, familial, 4, 611493 (3); Long QT syndrome 6, 613693 (3), Autosomal dominant
KCNH2	0	0	23	150	0	0	0	2	0	8	45	ACMG59	1.178	0.691	0.274	AD	Long QT syndrome 2, 613688 (3), Autosomal dominant; {Long QT syndrome 2, acquired, susceptibility to}, 613688 (3), Autosomal dominant; Short QT syndrome 1, 609620 (3)
KCNJ1	0	0	3	35	0	0	1	3	0	0	13	other	1.172	1.175	1.285	AR	Bartter syndrome, type 2, 241200 (3), Autosomal recessive
KCNJ2	0	0	1	1	0	0	0	1	0	0	8	other	1.324	0.584	0.615	AD	Andersen syndrome, 170390 (3), Autosomal dominant; Atrial fibrillation, familial, 9, 613980 (3), Autosomal dominant; Short QT syndrome 3, 609622 (3)
KCNJ8	0	0	2	4	0	0	0	0	0	0	3	other	1.051	0.449	0.575	?	Brugada syndrome
KCNQ1	3	5	16	35	1	1	0	1	0	2	54	ACMG59	1.308	0.817	0.814	AD,AR	Atrial fibrillation, familial, 3, 607554 (3), Autosomal dominant; Jervell and Lange-Nielsen syndrome, 220400 (3), Autosomal recessive; Long QT syndrome 1, 192500 (3), Autosomal dominant; {Long QT syndrome 1, acquired, susceptibility to}, 192500 (3), Autosomal dominant; Short QT syndrome 2, 609621 (3), Autosomal dominant
KLF10	0	0	0	0	0	0	0	0	0	0	19	other	1.377	0.855	0.865	?	Cardiomyopathy
KRAS	0	0	1	2	0	0	0	0	0	0	4	other	1.246	0.453	1.24	AD	Arteriovenous malformation of the brain, somatic, 108010 (3); Bladder cancer, somatic, 109800 (3); Breast cancer, somatic, 114480 (3); Cardiofaciocutaneous syndrome 2, 615278 (3); Gastric cancer, somatic, 137215 (3); Leukemia, acute myeloid, 601626 (3), Autosomal dominant, Somatic mutation; Lung cancer, somatic, 211980 (3); Noonan syndrome 3, 609942 (3), Autosomal dominant; Oculoectodermal syndro…
LAMA2	3	7	50	273	2	2	4	8	0	13	107	other	1.144	1.043	0.732	AR	Muscular dystrophy, congenital, merosin deficient or partially deficient, 607855 (3), Autosomal recessive; Muscular dystrophy, limb-girdle, autosomal recessive 23, 618138 (3), Autosomal recessive
LAMA4	0	0	19	62	2	2	3	1	0	7	77	other	1.059	1.04	0.73	AD	Cardiomyopathy, dilated, 1JJ, 615235 (3), Autosomal dominant
LAMP2	0	0	4	17	0	0	0	0	0	2	10	other	1.05	0.937	0.641	AD	Danon disease, 300257 (3), X-linked dominant
LCAT	0	0	3	7	0	0	0	1	0	0	15	other	1.174	0.866	0.614	AR	Fish-eye disease, 136120 (3), Autosomal recessive; Norum disease, 245900 (3), Autosomal recessive
LDB3	0	0	22	73	0	0	1	6	0	4	52	other	1.198	1.042	0.676	AD	Cardiomyopathy, dilated, 1C, with or without LVNC, 601493 (3), Autosomal dominant; Cardiomyopathy, hypertrophic, 24, 601493 (3), Autosomal dominant; Left ventricular noncompaction 3, 601493 (3), Autosomal dominant; Myopathy, myofibrillar, 4, 609452 (3), Autosomal dominant
LDLR	0	0	22	145	0	0	1	0	0	5	55	ACMG59	1.218	1.06	1.128	AD	Hypercholesterolemia, familial, 1, 143890 (3), Autosomal dominant; LDL cholesterol level QTL2, 143890 (3), Autosomal dominant
LDLRAP1	0	0	6	110	0	0	0	0	0	0	20	other	1.172	1.184	1.163	AR	Hypercholesterolemia, familial, 4, 603813 (3), Autosomal recessive
LIAS	0	0	3	4	0	0	1	1	0	0	11	other	1.116	0.861	0.844	AR	Hyperglycinemia, lactic acidosis, and seizures, 614462 (3), Autosomal recessive
LIPC	0	0	9	57	0	0	0	0	1	1	49	other	1.383	1.261	0.93	AD,AR	{Diabetes mellitus, noninsulin-dependent}, 125853 (3), Autosomal dominant; Hepatic lipase deficiency, 614025 (3), Autosomal recessive; [High density lipoprotein cholesterol level QTL 12], 612797 (3)
LIPI	0	0	1	11	0	0	0	1	0	2	16	other	1.272	1.181	1.719	?	Familial hypertriglyceridemia
LMF1	0	0	0	0	0	0	0	1	0	7	77	other	1.435	1.373	1.269	AR	Lipase deficiency, combined, 246650 (3), Autosomal recessive
LMNA	0	0	13	50	0	0	0	0	0	1	34	ACMG59	1.078	0.739	0.209	AD,AR	Cardiomyopathy, dilated, 1A, 115200 (3), Autosomal dominant; Charcot-Marie-Tooth disease, type 2B1, 605588 (3), Autosomal recessive; Emery-Dreifuss muscular dystrophy 2, autosomal dominant, 181350 (3), Autosomal dominant; Emery-Dreifuss muscular dystrophy 3, autosomal recessive, 616516 (3), Autosomal recessive; Heart-hand syndrome, Slovenian type, 610140 (3), Autosomal dominant; Hutchinson-Gilfor…
LPA	0	0	0	0	1	1	2	6	0	5	95	other	1.594	1.404	1.524	?	{Coronary artery disease, susceptibility to} (1); [LPA deficiency, congenital] (3)
LPL	0	0	7	67	0	0	4	2	0	1	26	other	1.464	1.2	1.095	AD,AR	Combined hyperlipidemia, familial, 144250 (3), Autosomal dominant; [High density lipoprotein cholesterol level QTL 11], 238600 (3), Autosomal recessive; Lipoprotein lipase deficiency, 238600 (3), Autosomal recessive
MAP2K1	0	0	1	1	0	0	0	0	0	2	14	other	1.294	0.485	0.377	?	Cardiofaciocutaneous syndrome 3, 615279 (3)
MAP2K2	0	0	3	4	0	0	0	0	0	0	31	other	1.221	0.764	0.325	?	Cardiofaciocutaneous syndrome 4, 615280 (3)
MEF2A	1	3	0	0	0	0	0	1	0	3	26	other	1.092	0.83	0.287	AD	{Coronary artery disease, autosomal dominant, 1}, 608320 (3), Autosomal dominant
MIB1	0	0	1	1	1	1	1	5	0	6	21	other	1.167	0.674	1.973	AD	Left ventricular noncompaction 7, 615092 (3), Autosomal dominant
MLYCD	0	0	13	24	0	0	2	0	0	1	34	other	1.662	1.437	0.837	AR	Malonyl-CoA decarboxylase deficiency, 248360 (3), Autosomal recessive
MMACHC	1	1	7	8	0	0	0	0	0	0	13	other	1.51	1.378	1.755	AR	Methylmalonic aciduria and homocystinuria, cblC type, 277400 (3), Autosomal recessive
MRPL3	0	0	3	64	0	0	0	1	0	2	23	other	1.376	1.161	1.38	AR	Combined oxidative phosphorylation deficiency 9, 614582 (3), Autosomal recessive
MRPL38	0	0	0	0	0	0	0	0	0	1	22	other	1.297	1.078	1.099	?	Atrial septal defect 3
MRPS22	0	0	3	3	0	0	0	0	0	0	11	other	1.457	1.096	0.892	AR	Combined oxidative phosphorylation deficiency 5, 611719 (3), Autosomal recessive; Ovarian dysgenesis 7, 618117 (3), Autosomal recessive
MTMR14	0	0	1	8	0	0	0	0	0	0	26	other	1.387	1.044	0.691	AD	{Centronuclear myopathy, autosomal, modifier of}, 160150 (3), Autosomal dominant
MTO1	3	8	2	2	1	1	1	2	0	1	27	other	1.086	0.991	0.64	AR	Combined oxidative phosphorylation deficiency 10, 614702 (3), Autosomal recessive
MURC	0	0	1	1	0	0	0	0	0	0	19	other	1.186	1.257	1.267	?	Congenital generalized lipodystrophy
MYBPC3	1	3	34	67	0	0	3	1	0	5	70	ACMG59	1.111	0.911	0.588	AD,AR	Cardiomyopathy, dilated, 1MM, 615396 (3), Autosomal dominant; Cardiomyopathy, hypertrophic, 4, 115197 (3), Autosomal recessive, Autosomal dominant; Left ventricular noncompaction 10, 615396 (3), Autosomal dominant
MYH11	0	0	39	104	1	1	1	2	0	6	94	ACMG59	1.253	0.927	0.305	AD	Aortic aneurysm, familial thoracic 4, 132900 (3), Autosomal dominant
MYH6	0	0	22	38	0	0	3	0	0	4	99	other	1.219	0.977	0.856	AD	Atrial septal defect 3, 614089 (3); Cardiomyopathy, dilated, 1EE, 613252 (3); Cardiomyopathy, hypertrophic, 14, 613251 (3), Autosomal dominant; {Sick sinus syndrome 3}, 614090 (3)
MYH7	1	1	21	44	1	2	1	2	0	5	86	ACMG59	1.256	0.71	0.575	AD,AR	Cardiomyopathy, dilated, 1S, 613426 (3), Autosomal dominant; Cardiomyopathy, hypertrophic, 1, 192600 (3), Autosomal dominant; Laing distal myopathy, 160500 (3), Autosomal dominant; Left ventricular noncompaction 5, 613426 (3), Autosomal dominant; Myopathy, myosin storage, autosomal dominant, 608358 (3), Autosomal dominant; Myopathy, myosin storage, autosomal recessive, 255160 (3), Autosomal reces…
MYH7B	0	0	6	24	2	2	3	2	0	7	107	other	1.15	1.075	0.944	?	Familial hypertrophic cardiomyopathy
MYL2	0	0	3	3	0	0	0	2	0	0	8	ACMG59	1.498	1.061	1.751	AD	Cardiomyopathy, hypertrophic, 10, 608758 (3), Autosomal dominant
MYL3	0	0	4	4	0	0	0	0	0	1	9	ACMG59	1.498	0.953	0.898	AD,AR	Cardiomyopathy, hypertrophic, 8, 608751 (3), Autosomal recessive, Autosomal dominant
MYLK2	0	0	6	19	0	0	0	1	0	0	27	other	1.191	1.058	0.477	AD	Cardiomyopathy, hypertrophic, 1, digenic, 192600 (3), Autosomal dominant
MYOM1	0	0	11	18	0	0	3	3	0	3	103	other	1.09	0.997	0.953	?	Hypertrophic cardiomyopathy
MYOT	0	0	4	4	0	0	1	2	0	1	11	other	1.326	1.007	0.925	AD	Myopathy, myofibrillar, 3, 609200 (3), Autosomal dominant; Myopathy, spheroid body, 182920 (3), Autosomal dominant
MYOZ2	0	0	0	0	0	0	0	1	0	1	12	other	1.285	1.013	1.071	AD	Cardiomyopathy, hypertrophic, 16, 613838 (3), Autosomal dominant
MYPN	0	0	18	79	0	0	0	1	0	2	66	other	1.17	1.049	0.506	AD,AR	Cardiomyopathy, dilated, 1KK, 615248 (3), Autosomal dominant; Cardiomyopathy, familial restrictive, 4, 615248 (3), Autosomal dominant; Cardiomyopathy, hypertrophic, 22, 615248 (3), Autosomal dominant; Nemaline myopathy 11, autosomal recessive, 617336 (3), Autosomal recessive
NEBL	0	0	16	67	0	0	1	1	0	4	55	other	1.253	1.191	1.139	?	Primary dilated cardiomyopathy
NEXN	0	0	4	19	0	0	1	2	0	1	24	other	1.149	1.126	0.779	AD	Cardiomyopathy, dilated, 1CC, 613122 (3), Autosomal dominant; Cardiomyopathy, hypertrophic, 20, 613876 (3), Autosomal dominant
NF1	1	1	19	44	0	0	0	3	0	5	63	other	1.01	0.553	0.29	AD	Leukemia, juvenile myelomonocytic, 607785 (3), Autosomal dominant, Somatic mutation; Neurofibromatosis, familial spinal, 162210 (3), Autosomal dominant; Neurofibromatosis, type 1, 162200 (3), Autosomal dominant; Neurofibromatosis-Noonan syndrome, 601321 (3), Autosomal dominant; Watson syndrome, 193520 (3), Autosomal dominant
NKX2-5	0	0	2	4	0	0	0	0	0	1	19	other	1.194	1.086	0.326	AD	Atrial septal defect 7, with or without AV conduction defects, 108900 (3), Autosomal dominant; Conotruncal heart malformations, variable, 217095 (3); Hypoplastic left heart syndrome 2, 614435 (3), Autosomal dominant; Hypothyroidism, congenital nongoitrous, 5, 225250 (3), Autosomal dominant; Tetralogy of Fallot, 187500 (3), Autosomal dominant; Ventricular septal defect 3, 614432 (3), Autosomal dom…
NNT	0	0	0	0	1	1	1	2	0	7	35	other	1.074	0.82	0.311	AR	Glucocorticoid deficiency 4, with or without mineralocorticoid deficiency, 614736 (3), Autosomal recessive
NOTCH1	1	1	33	55	0	0	1	6	1	3	174	other	1.237	0.799	0.097	AD	Adams-Oliver syndrome 5, 616028 (3), Autosomal dominant; Aortic valve disease 1, 109730 (3), Autosomal dominant
NOTCH3	2	2	8	25	0	0	2	3	0	9	95	other	0.989	0.774	0.322	AD	Cerebral arteriopathy with subcortical infarcts and leukoencephalopathy 1, 125310 (3), Autosomal dominant; Lateral meningocele syndrome, 130720 (3), Autosomal dominant; ?Myofibromatosis, infantile 2, 615293 (3), Autosomal dominant
NPC1L1	0	0	1	1	0	0	0	1	0	6	67	other	1.199	1.019	0.936	?	[Ezetimibe, nonresponse to], 617966 (3); [Low density lipoprotein cholesterol level QTL 7], 617966 (3)
NRAS	0	0	1	1	0	0	0	0	0	0	4	other	1.303	0.66	0.612	AD	Colorectal cancer, somatic, 114500 (3); Epidermal nevus, somatic, 162900 (3); Melanocytic nevus syndrome, congenital, somatic, 137550 (3); Neurocutaneous melanosis, somatic, 249400 (3); Noonan syndrome 6, 613224 (3), Autosomal dominant; ?RAS-associated autoimmune lymphoproliferative syndrome type IV, somatic, 614470 (3); Schimmelpenning-Feuerstein-Mims syndrome, somatic mosaic, 163200 (3); Thyroi…
OBSL1	0	0	31	108	1	1	2	0	0	3	114	other	1.087	1.049	0.878	AR	3-M syndrome 2, 612921 (3), Autosomal recessive
PCSK9	0	0	22	1685	1	1	0	2	0	3	45	ACMG59	1.03	1.044	1.341	AD	Hypercholesterolemia, familial, 3, 603776 (3), Autosomal dominant; {Low density lipoprotein cholesterol level QTL 1}, 603776 (3), Autosomal dominant
PDHA1	0	0	1	1	0	0	0	1	0	0	6	other	1.047	0.545	0.266	AD	Pyruvate dehydrogenase E1-alpha deficiency, 312170 (3), X-linked dominant
PDLIM3	0	0	1	1	0	0	0	0	0	0	18	other	1.269	1.122	1.217	?	Dilated cardiomyopathy
PHKA1	0	0	2	2	0	0	2	4	0	6	17	other	1.193	0.827	0.547	AR	Muscle glycogenosis, 300559 (3), X-linked recessive
PITX2	0	0	1	2	0	0	0	1	0	1	20	other	1.309	0.786	0.26	AD	Anterior segment dysgenesis 4, 137600 (3), Autosomal dominant; Axenfeld-Rieger syndrome, type 1, 180500 (3), Autosomal dominant; Ring dermoid of cornea, 180550 (3), Autosomal dominant
PKP2	0	0	23	80	0	0	0	1	0	0	38	ACMG59	1.101	1.105	1.059	AD	Arrhythmogenic right ventricular dysplasia 9, 609040 (3), Autosomal dominant
PLEC	0	0	168	384	0	0	6	7	0	16	442	other	1.431	1.161	0.392	AD,AR	Epidermolysis bullosa simplex with muscular dystrophy, 226670 (3), Autosomal recessive; ?Epidermolysis bullosa simplex with nail dystrophy, 616487 (3), Autosomal recessive; Epidermolysis bullosa simplex with pyloric atresia, 612138 (3), Autosomal recessive; Epidermolysis bullosa simplex, Ogna type, 131950 (3), Autosomal dominant; Muscular dystrophy, limb-girdle, autosomal recessive 17, 613723 (3)…
PLEKHM2	0	0	5	6	1	1	2	0	0	3	41	other	1.111	0.832	0.541	?	Dilated cardiomyopathy, Recessive
PLN	0	0	1	1	0	0	0	0	0	0	1	other	1.111	0.983	1.557	AD	Cardiomyopathy, dilated, 1P, 609909 (3); Cardiomyopathy, hypertrophic, 18, 613874 (3), Autosomal dominant
PMM2	4	12	7	16	1	1	1	0	0	0	22	other	1.482	1.502	1.879	AR	Congenital disorder of glycosylation, type Ia, 212065 (3), Autosomal recessive
PMP22	0	0	2	30	0	0	0	0	0	0	11	other	1.357	1.057	0.386	AD,AR	Charcot-Marie-Tooth disease, type 1A, 118220 (3), Autosomal dominant; Charcot-Marie-Tooth disease, type 1E, 118300 (3), Autosomal dominant; Dejerine-Sottas disease, 145900 (3), Autosomal recessive, Autosomal dominant; ?Neuropathy, inflammatory demyelinating, 139393 (3), ?Autosomal dominant; Neuropathy, recurrent, with pressure palsies, 162500 (3), Autosomal dominant; Roussy-Levy syndrome, 180800 …
PRDM16	0	0	12	41	0	0	3	6	0	2	72	other	1.194	0.925	0.187	AD	Cardiomyopathy, dilated, 1LL, 615373 (3), Autosomal dominant; Left ventricular noncompaction 8, 615373 (3), Autosomal dominant
PRKAG2	0	0	15	34	0	0	1	1	0	4	38	ACMG59	1.185	0.826	0.256	AD	Cardiomyopathy, hypertrophic 6, 600858 (3), Autosomal dominant; Glycogen storage disease of heart, lethal congenital, 261740 (3), Autosomal dominant; Wolff-Parkinson-White syndrome, 194200 (3), ?Autosomal dominant
PRKAR1A	0	0	1	1	0	0	0	1	0	1	14	other	1.534	0.484	0.119	AD	Acrodysostosis 1, with or without hormone resistance, 101800 (3), Autosomal dominant; Adrenocortical tumor, somatic (3); Carney complex, type 1, 160980 (3), Autosomal dominant; Myxoma, intracardiac, 255960 (3), Autosomal dominant; Pigmented nodular adrenocortical disease, primary, 1, 610489 (3), Autosomal dominant
PSEN1	0	0	2	4	0	0	2	1	0	2	17	other	1.245	0.708	0.318	AD	?Acne inversa, familial, 3, 613737 (3), Autosomal dominant; Alzheimer disease, type 3, 607822 (3), Autosomal dominant; Alzheimer disease, type 3, with spastic paraparesis and apraxia, 607822 (3), Autosomal dominant; Alzheimer disease, type 3, with spastic paraparesis and unusual plaques, 607822 (3), Autosomal dominant; Cardiomyopathy, dilated, 1U, 613694 (3), Autosomal dominant; Dementia, frontot…
PSEN2	0	0	8	13	2	1	1	3	1	0	32	other	1.383	1.033	0.744	AD	Alzheimer disease-4, 606889 (3), Autosomal dominant; Cardiomyopathy, dilated, 1V, 613697 (3), Autosomal dominant
PTPN11	0	0	2	5	0	0	0	0	0	2	17	other	1.06	0.586	0.135	AD	LEOPARD syndrome 1, 151100 (3), Autosomal dominant; Leukemia, juvenile myelomonocytic, somatic, 607785 (3); Metachondromatosis, 156250 (3), Autosomal dominant; Noonan syndrome 1, 163950 (3), Autosomal dominant
RAF1	0	0	4	7	0	0	1	4	0	3	17	other	1.146	0.711	0.354	AD	Cardiomyopathy, dilated, 1NN, 615916 (3), Autosomal dominant; LEOPARD syndrome 2, 611554 (3); Noonan syndrome 5, 611553 (3), Autosomal dominant
RBM20	0	0	28	102	0	0	0	2	0	2	51	other	0.935	0.878	0.295	AD	Cardiomyopathy, dilated, 1DD, 613172 (3), Autosomal dominant
RYR1	0	0	91	624	0	0	6	6	0	13	219	ACMG59	1.127	0.93	0.456	AD,AR	Central core disease, 117000 (3), Autosomal recessive, Autosomal dominant; King-Denborough syndrome, 145600 (3), Autosomal dominant; {Malignant hyperthermia susceptibility 1}, 145600 (3), Autosomal dominant; Minicore myopathy with external ophthalmoplegia, 255320 (3), Autosomal recessive; Neuromuscular disease, congenital, with uniform type 1 fiber, 117000 (3), Autosomal recessive, Autosomal domi…
RYR2	1	1	65	107	1	1	8	9	0	17	188	ACMG59	1.062	0.71	0.25	AD	Arrhythmogenic right ventricular dysplasia 2, 600996 (3), Autosomal dominant; Ventricular tachycardia, catecholaminergic polymorphic, 1, 604772 (3), Autosomal dominant
SAR1B	0	0	0	0	0	0	1	0	1	0	5	other	1.233	0.934	0.989	AR	Chylomicron retention disease, 246700 (3), Autosomal recessive
SCARB1	0	0	0	0	0	0	0	1	0	4	34	other	1.184	0.828	0.519	?	[High density lipoprotein cholesterol level QTL6], 610762 (3)
SCN1B	0	0	3	11	0	0	0	1	0	2	17	other	1.236	0.85	1.265	AD,AR	Atrial fibrillation, familial, 13, 615377 (3), Autosomal dominant; Brugada syndrome 5, 612838 (3); Cardiac conduction defect, nonspecific, 612838 (3); Epilepsy, generalized, with febrile seizures plus, type 1, 604233 (3), Autosomal dominant; Epileptic encephalopathy, early infantile, 52, 617350 (3), Autosomal recessive
SCN5A	0	0	47	150	0	0	4	2	0	3	83	ACMG59	1.056	0.823	0.308	AD,AR	Atrial fibrillation, familial, 10, 614022 (3), Autosomal dominant; Brugada syndrome 1, 601144 (3), Autosomal dominant; Cardiomyopathy, dilated, 1E, 601154 (3), Autosomal dominant; Heart block, nonprogressive, 113900 (3), Autosomal dominant; Heart block, progressive, type IA, 113900 (3), Autosomal dominant; Long QT syndrome-3, 603830 (3), Autosomal dominant; Sick sinus syndrome 1, 608567 (3), Auto…
SCO2	1	4	5	61	0	0	0	0	0	1	13	other	1.453	1.518	1.764	AD,AR	Cardioencephalomyopathy, fatal infantile, due to cytochrome c oxidase deficiency 1, 604377 (3), Autosomal recessive; Myopia 6, 608908 (3), Autosomal dominant
SDHA	1	1	23	133	0	0	0	1	0	6	50	other	1.29	0.977	0.859	AD,AR	Cardiomyopathy, dilated, 1GG, 613642 (3); Leigh syndrome, 256000 (3), Autosomal recessive, Mitochondrial; Mitochondrial respiratory chain complex II deficiency, 252011 (3), Autosomal recessive; Paragangliomas 5, 614165 (3), Autosomal dominant
SDHD	0	0	1	25	0	0	0	0	0	2	4	ACMG59	1.146	1.252	0.731	AD,AR	Mitochondrial complex II deficiency, 252011 (3), Autosomal recessive; Paraganglioma and gastric stromal sarcoma, 606864 (3); Paragangliomas 1, with or without deafness, 168000 (3), Autosomal dominant; Pheochromocytoma, 171300 (3), Autosomal dominant
SGCA	0	0	6	18	0	0	1	0	0	4	21	other	1.166	0.983	0.789	AR	Muscular dystrophy, limb-girdle, autosomal recessive 3, 608099 (3), Autosomal recessive
SGCB	0	0	5	25	0	0	1	1	0	1	11	other	1.423	1.134	1.466	AR	Muscular dystrophy, limb-girdle, autosomal recessive 4, 604286 (3), Autosomal recessive
SGCD	0	0	2	2	0	0	1	0	0	1	12	other	1.275	1.097	0.824	AR	Cardiomyopathy, dilated, 1L, 606685 (3); Muscular dystrophy, limb-girdle, autosomal recessive 6, 601287 (3), Autosomal recessive
SHOC2	0	0	3	4	0	0	0	0	0	2	11	other	1.067	0.589	0.138	AD	Noonan-like syndrome with loose anagen hair, 607721 (3), Autosomal dominant
SIX1	0	0	0	0	0	0	0	1	0	2	7	other	1.357	0.857	0.522	AD	Branchiootic syndrome 3, 608389 (3), Autosomal dominant; Deafness, autosomal dominant 23, 605192 (3), Autosomal dominant
SIX5	1	1	2	2	0	0	0	0	1	3	38	other	1.584	1.175	0.802	?	Branchiootorenal syndrome 2, 610896 (3)
SLC12A1	1	2	10	34	1	1	0	0	0	3	35	other	1.177	0.931	0.824	AR	Bartter syndrome, type 1, 601678 (3), Autosomal recessive
SLC12A3	7	7	18	112	0	0	1	1	0	5	80	other	1.2	1.178	1.198	AR	Gitelman syndrome, 263800 (3), Autosomal recessive
SLC22A5	3	3	13	48	0	0	1	0	0	0	26	other	1.256	1.157	1.358	AR	Carnitine deficiency, systemic primary, 212140 (3), Autosomal recessive
SLC25A3	0	0	1	1	0	0	0	1	0	2	14	other	1.152	0.864	0.623	?	Mitochondrial phosphate carrier deficiency, 610773 (3)
SLC25A4	0	0	0	0	0	0	0	0	0	1	3	other	1.241	0.707	0.636	AD,AR	Mitochondrial DNA depletion syndrome 12A (cardiomyopathic type) AD, 617184 (3), Autosomal dominant; Mitochondrial DNA depletion syndrome 12B (cardiomyopathic type) AR, 615418 (3), Autosomal recessive; Progressive external ophthalmoplegia with mitochondrial DNA deletions, autosomal dominant 2, 609283 (3), Autosomal dominant
SMAD3	0	0	1	1	0	0	1	1	0	2	25	ACMG59	1.302	0.455	0.4	AD	Loeys-Dietz syndrome 3, 613795 (3), Autosomal dominant
SOS1	0	0	11	17	0	0	1	1	0	1	32	other	1.105	0.729	0.14	AD	?Fibromatosis, gingival, 1, 135300 (3), Autosomal dominant; Noonan syndrome 4, 610733 (3), Autosomal dominant
SOS2	0	0	2	2	0	0	0	4	0	3	37	other	1.075	0.786	0.256	AD	Noonan syndrome 9, 616559 (3), Autosomal dominant
SPRED1	0	0	4	8	0	0	1	0	0	0	15	other	0.984	0.89	0.319	AD	Legius syndrome, 611431 (3), Autosomal dominant
STAP1	0	0	0	0	0	0	0	0	0	1	16	other	1.48	1.136	1.021	?	Familial hypercholesterolemia
SURF1	1	4	2	13	0	0	0	2	0	2	14	other	1.915	1.308	1.724	AR	Charcot-Marie-Tooth disease, type 4K, 616684 (3), Autosomal recessive; Leigh syndrome, due to COX IV deficiency, 256000 (3), Autosomal recessive, Mitochondrial
SVEP1	0	0	0	0	1	1	0	8	0	12	163	other	1.041	0.915	0.254	?	Muscular hypotonia
SYNE1	0	0	132	326	4	4	9	11	0	19	361	other	1.092	1.038	0.423	AD,AR	Arthrogryposis multiplex congenita, myogenic type, 618484 (3), Autosomal recessive; Emery-Dreifuss muscular dystrophy 4, autosomal dominant, 612998 (3), Autosomal dominant; Spinocerebellar ataxia, autosomal recessive 8, 610743 (3), Autosomal recessive
SYNE2	0	0	49	126	1	1	5	8	1	18	259	other	1.125	1.1	0.372	AD	Emery-Dreifuss muscular dystrophy 5, autosomal dominant, 612999 (3), Autosomal dominant
TAZ	0	0	2	2	0	0	0	0	0	3	6	other	1.08	0.551	0.485	AR	Barth syndrome, 302060 (3), X-linked recessive
TBX1	0	0	2	11	1	1	0	0	0	1	24	other	1.685	0.971	0.427	AD	Conotruncal anomaly face syndrome, 217095 (3); DiGeorge syndrome, 188400 (3), Autosomal dominant; Tetralogy of Fallot, 187500 (3), Autosomal dominant; Velocardiofacial syndrome, 192430 (3), Autosomal dominant
TBX20	0	0	1	1	0	0	0	1	0	1	11	other	1.262	0.795	0.315	?	Atrial septal defect 4, 611363 (3)
TBX5	0	0	2	2	0	0	0	4	0	2	16	other	1.586	0.895	0.135	AD	Holt-Oram syndrome, 142900 (3), Autosomal dominant
TCAP	0	0	7	25	0	0	0	0	0	1	11	other	1.327	1.151	0.948	AD,AR	Cardiomyopathy, hypertrophic, 25, 607487 (3), Autosomal dominant; Muscular dystrophy, limb-girdle, autosomal recessive 7, 601954 (3), Autosomal recessive
TFAP2A	0	0	0	0	0	0	0	0	0	1	14	other	1.348	0.624	0.261	AD	Branchiooculofacial syndrome, 113620 (3), Autosomal dominant
TGFB3	0	0	2	22	0	0	0	1	0	0	4	other	1.377	0.79	0.27	AD	Arrhythmogenic right ventricular dysplasia 1, 107970 (3), Autosomal dominant; Loeys-Dietz syndrome 5, 615582 (3), Autosomal dominant
TMEM43	1	1	8	8	0	0	0	1	0	0	36	ACMG59	1.257	1.192	1.276	AD	Arrhythmogenic right ventricular dysplasia 5, 604400 (3), Autosomal dominant; Emery-Dreifuss muscular dystrophy 7, AD, 614302 (3), Autosomal dominant
TMEM70	0	0	8	29	0	0	0	0	0	2	19	other	1.341	1.116	0.92	AR	Mitochondrial complex V (ATP synthase) deficiency, nuclear type 2, 614052 (3), Autosomal recessive
TMPO	0	0	6	19	0	0	4	0	0	3	36	other	1.512	1.188	1.005	?	Dilated cardiomyopathy
TNNC1	0	0	3	22	1	1	0	0	0	0	6	other	1.474	0.629	0.594	AD	Cardiomyopathy, dilated, 1Z, 611879 (3); Cardiomyopathy, hypertrophic, 13, 613243 (3), Autosomal dominant
TNNI3	0	0	7	352	0	0	0	1	0	1	16	ACMG59	1.347	0.815	0.692	AD,AR	Cardiomyopathy, dilated, 1FF, 613286 (3); ?Cardiomyopathy, dilated, 2A, 611880 (3), Autosomal recessive; Cardiomyopathy, familial restrictive, 1, 115210 (3), Autosomal dominant; Cardiomyopathy, hypertrophic, 7, 613690 (3), Autosomal dominant
TNNT2	0	0	7	16	0	0	1	0	0	2	27	ACMG59	1.236	0.858	0.638	AD	Cardiomyopathy, dilated, 1D, 601494 (3), Autosomal dominant; Cardiomyopathy, familial restrictive, 3, 612422 (3), Autosomal dominant; Cardiomyopathy, hypertrophic, 2, 115195 (3), Autosomal dominant; Left ventricular noncompaction 6, 601494 (3), Autosomal dominant
TNNT3	0	0	4	20	0	0	0	0	0	1	27	other	1.39	1.032	0.975	AD	Arthrogryposis, distal, type 2B2, 618435 (3), Autosomal dominant
TPM1	0	0	8	10	0	0	0	0	0	1	27	ACMG59	1.476	0.436	0.783	AD	Cardiomyopathy, dilated, 1Y, 611878 (3), Autosomal dominant; Cardiomyopathy, hypertrophic, 3, 115196 (3), Autosomal dominant; Left ventricular noncompaction 9, 611878 (3), Autosomal dominant
TREX1	0	0	4	19	0	0	0	0	0	0	10	other	1.403	1.292	0.694	AD,AR	Aicardi-Goutieres syndrome 1, dominant and recessive, 225750 (3), Autosomal recessive, Autosomal dominant; Chilblain lupus, 610448 (3), Autosomal dominant; {Systemic lupus erythematosus, susceptibility to}, 152700 (3), Autosomal dominant; Vasculopathy, retinal, with cerebral leukodystrophy, 192315 (3), Autosomal dominant
TRIM63	1	1	2	16	1	1	1	0	1	1	24	other	1.268	1.16	1.469	?	Familial hypertrophic cardiomyopathy
TSFM	0	0	4	14	0	0	0	1	0	1	12	other	1.303	1.186	1.453	AR	Combined oxidative phosphorylation deficiency 3, 610505 (3), Autosomal recessive
TTN	2	2	543	1215	8	8	0	90	2	67	1242	other	1.023	1.036	0.354	AD,AR	Cardiomyopathy, dilated, 1G, 604145 (3); Cardiomyopathy, familial hypertrophic, 9, 613765 (3), Autosomal dominant; Muscular dystrophy, limb-girdle, autosomal recessive 10, 608807 (3), Autosomal recessive; Myopathy, myofibrillar, 9, with early respiratory failure, 603689 (3), Autosomal dominant; Salih myopathy, 611705 (3), Autosomal recessive; Tibial muscular dystrophy, tardive, 600334 (3), Autoso…
TTR	0	0	5	12	0	0	0	0	0	0	11	other	1.227	0.856	0.763	AD	Amyloidosis, hereditary, transthyretin-related, 105210 (3), Autosomal dominant; Carpal tunnel syndrome, familial, 115430 (3), Autosomal dominant; [Dystransthyretinemic hyperthyroxinemia], 145680 (3), Autosomal dominant
TXNRD2	0	0	10	17	2	1	0	2	0	1	50	other	1.222	0.992	0.99	AR	?Glucocorticoid deficiency 5, 617825 (3), Autosomal recessive
USF1	0	0	0	0	0	0	0	2	0	1	10	other	1.2	0.661	0.585	?	{Hyperlipidemia, familial combined, susceptibility to}, 602491 (3)
VCL	0	0	18	37	0	0	0	2	0	2	38	other	0.986	0.755	0.396	AD	Cardiomyopathy, dilated, 1W, 611407 (3); Cardiomyopathy, hypertrophic, 15, 613255 (3), Autosomal dominant
XK	0	0	0	0	0	0	0	0	0	0	4	other	1.318	0.638	0.31	?	McLeod syndrome with or without chronic granulomatous disease, 300842 (3), X-linked
YWHAE	0	0	0	0	0	0	0	0	0	0	8	other	1.338	0.429	0.235	?	Cardiomyopathy

## Sheet: Supplementary Table 2
#Chr	Pos	Variant	Ref	Alt	Feature	Consequence	Existing_variation	IMPACT	LoF	SIFT	PolyPhen	STRAND	VARIANT_CLASS	SYMBOL	BIOTYPE	ACMG59	CANONICAL	HGVSc	HGVSp	VarSome	1000G.AF	MAX_AF_POPS	MAX_AF	gnomADe.AF	gnomADe.popmax	gnomADe.AF_popmax	gnomADe.AF_nfe	gnomADg.AF	gnomADg.popmax	gnomADg.AF_popmax	gnomADg.AF_nfe	ClinSigFull	ClinSigShort	PhenIDS	PhenList	Origin	ReviewStatus	NumSubmitters	Inheritance	NWR.AF	NWR.AC	NWR.AN	QUAL	FILTER.hg37	FILTER.hg38	AF	AC	AN	NumHomAlt
chr9	107581932	chr9:107581932_G/A	G	A	ENST00000374736	missense_variant	?	MODERATE	?	deleterious(0)	probably_damaging(1)	-1	SNV	ABCA1	protein_coding	other	YES	ENST00000374736.3:c.3176C>T	ENSP00000363868.3:p.Pro1059Leu	LP	?	?	?	?	?	?	?	?	?	?	?	?	?	?	?	?	?	?	?	?	?	?	4896.42	PASS	PASS	0.000890208	3	3370	0
chr9	107602554	chr9:107602554_A/G	A	G	ENST00000374736	splice_region_variant,intron_variant	?	LOW	?	?	?	-1	SNV	ABCA1	protein_coding	other	YES	ENST00000374736.3:c.1054+6T>C	?	VUS	?	?	?	?	?	?	?	?	?	?	?	?	?	?	?	?	?	?	?	?	?	?	3861.42	PASS	PASS	0.000890208	3	3370	0
chr4	114276647	chr4:114276647_G/A	G	A	ENST00000357077	synonymous_variant	?	LOW	?	?	?	1	SNV	ANK2	protein_coding	other	YES	ENST00000357077.4:c.6873G>A	ENSP00000349588.4:p.Glu2291=	LB	?	?	?	?	?	?	?	?	?	?	?	?	?	?	?	?	?	?	?	?	?	?	7061.18	PASS	PASS	0.00118694	4	3370	0
chr2	21234637	chr2:21234637_C/A	C	A	ENST00000233242	synonymous_variant	?	LOW	?	?	?	-1	SNV	APOB	protein_coding	ACMG59	YES	ENST00000233242.1:c.5103G>T	ENSP00000233242.1:p.Gly1701=	LB	?	?	?	?	?	?	?	?	?	?	?	?	?	?	?	?	?	?	?	?	?	?	11846.2	PASS	PASS	0.00118694	4	3370	0
chr10	69299309	chr10:69299309_G/A	G	A	ENST00000433211	synonymous_variant	?	LOW	?	?	?	-1	SNV	CTNNA3	protein_coding	other	YES	ENST00000433211.2:c.411C>T	ENSP00000389714.1:p.Ile137=	LB	?	?	?	?	?	?	?	?	?	?	?	?	?	?	?	?	?	?	?	?	?	?	7288.91	PASS	PASS	0.00148368	5	3370	0
chrX	32716075	chrX:32716075_G/A	G	A	ENST00000357033	missense_variant	?	MODERATE	?	deleterious(0)	probably_damaging(0.926)	-1	SNV	DMD	protein_coding	other	YES	ENST00000357033.4:c.872C>T	ENSP00000354923.3:p.Ser291Phe	VUS	?	?	?	?	?	?	?	?	?	?	?	?	?	?	?	?	?	?	?	0.001445	2	1384	6716.89	PASS	PASS	0.00148368	5	3370	1
chr11	6625538	chr11:6625538_G/T	G	T	ENST00000396751	missense_variant	?	MODERATE	?	tolerated(0.26)	benign(0.005)	1	SNV	ILK	protein_coding	other	YES	ENST00000396751.2:c.37G>T	ENSP00000379975.2:p.Ala13Ser	VUS	?	?	?	?	?	?	?	?	?	?	?	?	?	?	?	?	?	?	?	?	?	?	4492.42	PASS	PASS	0.000890208	3	3370	0
chr7	150645009	chr7:150645009_A/T	A	T	ENST00000262186	intron_variant	?	MODIFIER	?	?	?	-1	SNV	KCNH2	protein_coding	ACMG59	YES	ENST00000262186.5:c.2693-43T>A	?	VUS	?	?	?	?	?	?	?	?	?	?	?	?	?	?	?	?	?	?	?	?	?	?	2439.64	PASS	PASS	0.000890208	3	3370	0
chr16	15818608	chr16:15818608_G/A	G	A	ENST00000396324	synonymous_variant	?	LOW	?	?	?	-1	SNV	MYH11	protein_coding	ACMG59	YES	ENST00000396324.3:c.4033C>T	ENSP00000379616.3:p.Leu1345=	LB	?	?	?	?	?	?	?	?	?	?	?	?	?	?	?	?	?	?	?	?	?	?	4288.42	PASS	PASS	0.000890208	3	3370	0
chr18	3086053	chr18:3086053_T/A	T	A	ENST00000356443	missense_variant	?	MODERATE	?	tolerated(0.15)	possibly_damaging(0.57)	-1	SNV	MYOM1	protein_coding	other	YES	ENST00000356443.4:c.4234A>T	ENSP00000348821.4:p.Thr1412Ser	VUS	?	?	?	?	?	?	?	?	?	?	?	?	?	?	?	?	?	?	?	?	?	?	6366.42	PASS	PASS	0.000890208	3	3370	0
chr9	139399355	chr9:139399355_G/A	G	A	ENST00000277541	synonymous_variant	?	LOW	?	?	?	-1	SNV	NOTCH1	protein_coding	other	YES	ENST00000277541.6:c.4788C>T	ENSP00000277541.6:p.Leu1596=	LB	?	?	?	?	?	?	?	?	?	?	?	?	?	?	?	?	?	?	?	?	?	?	6585.42	PASS	PASS	0.000890208	3	3370	0
chr1	237777580	chr1:237777580_A/G	A	G	ENST00000366574	missense_variant	?	MODERATE	?	deleterious(0)	probably_damaging(0.942)	1	SNV	RYR2	protein_coding	ACMG59	YES	ENST00000366574.2:c.5152A>G	ENSP00000355533.2:p.Arg1718Gly	LP	?	?	?	?	?	?	?	?	?	?	?	?	?	?	?	?	?	?	?	?	?	?	5006.42	PASS	PASS	0.000890208	3	3370	0
chr6	152665332	chr6:152665332_T/C	T	C	ENST00000367255	missense_variant	?	MODERATE	?	deleterious(0)	possibly_damaging(0.888)	-1	SNV	SYNE1	protein_coding	other	YES	ENST00000367255.5:c.12109A>G	ENSP00000356224.5:p.Lys4037Glu	VUS	?	?	?	?	?	?	?	?	?	?	?	?	?	?	?	?	?	?	?	0.0007225	1	1384	4010.42	PASS	PASS	0.000890208	3	3370	0
chr6	152730221	chr6:152730221_G/T	G	T	ENST00000367255	synonymous_variant	?	LOW	?	?	?	-1	SNV	SYNE1	protein_coding	other	YES	ENST00000367255.5:c.6522C>A	ENSP00000356224.5:p.Thr2174=	LB	?	?	?	?	?	?	?	?	?	?	?	?	?	?	?	?	?	?	?	?	?	?	5248.42	PASS	PASS	0.000890208	3	3370	0
chr14	64548225	chr14:64548225_C/A	C	A	ENST00000358025	missense_variant	?	MODERATE	?	deleterious(0)	probably_damaging(0.997)	1	SNV	SYNE2	protein_coding	other	YES	ENST00000358025.3:c.11411C>A	ENSP00000350719.3:p.Thr3804Asn	VUS	?	?	?	?	?	?	?	?	?	?	?	?	?	?	?	?	?	?	?	?	?	?	4687.42	PASS	PASS	0.000890208	3	3370	0
chr14	64606729	chr14:64606729_G/A	G	A	ENST00000358025	missense_variant	?	MODERATE	?	deleterious(0)	possibly_damaging(0.848)	1	SNV	SYNE2	protein_coding	other	YES	ENST00000358025.3:c.14914G>A	ENSP00000350719.3:p.Glu4972Lys	VUS	?	?	?	?	?	?	?	?	?	?	?	?	?	?	?	?	?	?	?	?	?	?	3720.42	PASS	PASS	0.000890208	3	3370	0
chr14	64443364	chr14:64443364_G/A	G	A	ENST00000358025	synonymous_variant	?	LOW	?	?	?	1	SNV	SYNE2	protein_coding	other	YES	ENST00000358025.3:c.1212G>A	ENSP00000350719.3:p.Glu404=	LB	?	?	?	?	?	?	?	?	?	?	?	?	?	?	?	?	?	?	?	0.0007215	1	1386	4248.18	PASS	PASS	0.00118694	4	3370	0
chr14	64593188	chr14:64593188_G/A	G	A	ENST00000358025	synonymous_variant	?	LOW	?	?	?	1	SNV	SYNE2	protein_coding	other	YES	ENST00000358025.3:c.13698G>A	ENSP00000350719.3:p.Val4566=	VUS	?	?	?	?	?	?	?	?	?	?	?	?	?	?	?	?	?	?	?	?	?	?	5154.42	PASS	PASS	0.000890208	3	3370	0
chr22	19753979	chr22:19753979_G/C	G	C	ENST00000332710	synonymous_variant	?	LOW	?	?	?	1	SNV	TBX1	protein_coding	other	YES	ENST00000332710.4:c.1077G>C	ENSP00000331791.4:p.Ala359=	LB	?	?	?	?	?	?	?	?	?	?	?	?	?	?	?	?	?	?	?	0.003667	3	818	1526.42	PASS	PASS	0.000890208	3	3370	0
chr17	37822116	chr17:37822116_G/A	G	A	ENST00000309889	synonymous_variant	?	LOW	?	?	?	1	SNV	TCAP	protein_coding	other	YES	ENST00000309889.2:c.258G>A	ENSP00000312624.2:p.Gln86=	LB	?	?	?	?	?	?	?	?	?	?	?	?	?	?	?	?	?	?	?	?	?	?	4867.42	PASS	PASS	0.000890208	3	3370	0
chr14	76429816	chr14:76429816_C/A	C	A	ENST00000238682	missense_variant	?	MODERATE	?	tolerated(0.28)	benign(0.005)	-1	SNV	TGFB3	protein_coding	other	YES	ENST00000238682.3:c.769G>T	ENSP00000238682.3:p.Asp257Tyr	VUS	?	?	?	?	?	?	?	?	?	?	?	?	?	?	?	?	?	?	?	?	?	?	5503.18	PASS	PASS	0.00118694	4	3370	0
chr1	26392766	chr1:26392766_A/AGG	A	AGG	ENST00000374272	frameshift_variant	?	HIGH	HC	?	?	-1	insertion	TRIM63	protein_coding	other	YES	ENST00000374272.3:c.324_325insCC	ENSP00000363390.3:p.Cys109ProfsTer63	VUS	?	?	?	?	?	?	?	?	?	?	?	?	?	?	?	?	?	?	?	?	?	?	2888.56	PASS	PASS	0.00207715	7	3370	0
chr1	26392798	chr1:26392798_A/AGGTT	A	AGGTT	ENST00000374272	frameshift_variant	?	HIGH	HC	?	?	-1	insertion	TRIM63	protein_coding	other	YES	ENST00000374272.3:c.292_293insAACC	ENSP00000363390.3:p.Val98GlufsTer32	VUS	?	?	?	?	?	?	?	?	?	?	?	?	?	?	?	?	?	?	?	?	?	?	3601.56	PASS	PASS	0.00207715	7	3370	0
chr1	26392799	chr1:26392799_C/CCTG	C	CCTG	ENST00000374272	inframe_insertion	?	MODERATE	?	?	?	-1	insertion	TRIM63	protein_coding	other	YES	ENST00000374272.3:c.291_292insCAG	ENSP00000363390.3:p.Leu97_Val98insGln	VUS	?	?	?	?	?	?	?	?	?	?	?	?	?	?	?	?	?	?	?	?	?	?	3938.56	PASS	PASS	0.00207715	7	3370	0
chr1	26392801	chr1:26392801_A/T	A	T	ENST00000374272	missense_variant	?	MODERATE	?	deleterious(0)	probably_damaging(0.996)	-1	SNV	TRIM63	protein_coding	other	YES	ENST00000374272.3:c.290T>A	ENSP00000363390.3:p.Leu97Gln	VUS	?	?	?	?	?	?	?	?	?	?	?	?	?	?	?	?	?	?	?	?	?	?	4931.62	PASS	PASS	0.00207715	7	3370	0
chr2	179455887	chr2:179455887_T/C	T	C	ENST00000589042	missense_variant	?	MODERATE	?	?	?	-1	SNV	TTN	protein_coding	other	YES	ENST00000589042.1:c.60565A>G	ENSP00000467141.1:p.Met20189Val	VUS	?	?	?	?	?	?	?	?	?	?	?	?	?	?	?	?	?	?	?	?	?	?	8922.42	PASS	PASS	0.000890208	3	3370	0
chr2	179597841	chr2:179597841_G/A	G	A	ENST00000589042	synonymous_variant	?	LOW	?	?	?	-1	SNV	TTN	protein_coding	other	YES	ENST00000589042.1:c.16062C>T	ENSP00000467141.1:p.Asp5354=	LB	?	?	?	?	?	?	?	?	?	?	?	?	?	?	?	?	?	?	?	?	?	?	8482.42	PASS	PASS	0.000890208	3	3370	0
chr2	179641668	chr2:179641668_T/C	T	C	ENST00000589042	synonymous_variant	?	LOW	?	?	?	-1	SNV	TTN	protein_coding	other	YES	ENST00000589042.1:c.4923A>G	ENSP00000467141.1:p.Thr1641=	LB	?	?	?	?	?	?	?	?	?	?	?	?	?	?	?	?	?	?	?	0.0007267	1	1376	8667.42	PASS	PASS	0.000890208	3	3370	0
[truncated: 5 more columns]

## Sheet: Supplementary Table 3
#Chr	Pos	Variant	Ref	Alt	Feature	Consequence	Existing_variation	IMPACT	LoF	SIFT	PolyPhen	STRAND	VARIANT_CLASS	SYMBOL	BIOTYPE	ACMG59	CANONICAL	HGVSc	HGVSp	VarSome	1000G.AF	MAX_AF_POPS	MAX_AF	gnomADe.AF	gnomADe.popmax	gnomADe.AF_popmax	gnomADe.AF_nfe	gnomADg.AF	gnomADg.popmax	gnomADg.AF_popmax	gnomADg.AF_nfe	ClinSigFull	ClinSigShort	PhenIDS	PhenList	Origin	ReviewStatus	NumSubmitters	Inheritance	NWR.AF	NWR.AC	NWR.AN	QUAL	FILTER.hg37	FILTER.hg38	AF	AC	AN	NumHomAlt
chr19	47259533	chr19:47259533_C/A	C	A	ENST00000318584	missense_variant	rs28937900	MODERATE	?	tolerated(0.06)	benign(0.3)	1	SNV	FKRP	protein_coding	other	YES	ENST00000318584.5:c.826C>A	ENSP00000326570.4:p.Leu276Ile	P	0.0006	gnomAD_NFE	0.002294	0.00102771	nfe	0.00229368	0.00229368	0.00140771	nfe	0.00226969	0.00226969	Pathogenic/Likely pathogenic	Pathogenic	MONDO:MONDO:0011787,MedGen:C1846672,OMIM:607155,Orphanet:34515|MedGen:CN517202|MedGen:C0265221,OMIM:PS236670,Orphanet:899|MONDO:MONDO:0018276,MedGen:CN229783,Orphanet:370953|MONDO:MONDO:0013157,MedGen:C3150413,OMIM:613153,Orphanet:588,Orphanet:899;MONDO:MONDO:0011787,MedGen:C1846672,OMIM:607155,Orphanet:34515;MONDO:MONDO:0009364,MedGen:C4284790,OMIM:236670,Orphanet:588,Orphanet:899;MONDO:MONDO:00…	Limb-girdle muscular dystrophy-dystroglycanopathy, type C5|not provided|Walker-Warburg congenital muscular dystrophy|Muscular dystrophy-dystroglycanopathy|Congenital muscular dystrophy-dystroglycanopathy with brain and eye anomalies type A5;Limb-girdle muscular dystrophy-dystroglycanopathy, type C5;Muscular dystrophy-dystroglycanopathy (congenital with brain and eye anomalies), type A, 1;Congenit…	germline;inherited;paternal;unknown	criteria provided, multiple submitters, no conflicts	20	AR	?	?	?	5434.62	PASS	PASS	0.00207715	7	3370	0
chr2	73613048	chr2:73613048_G/GAGGAGT	G	GAGGAGT	ENST00000264448	stop_gained,inframe_insertion	?	HIGH	HC	?	?	1	insertion	ALMS1	protein_coding	other	YES	ENST00000264448.6:c.57_58insTAGGAG	ENSP00000264448.6:p.Glu19_Glu20insTer	P	?	?	?	?	?	?	?	?	?	?	?	Pathogenic	Pathogenic	MONDO:MONDO:0008763,MedGen:C0268425,OMIM:203800,Orphanet:64	Alstrom syndrome	germline	criteria provided, single submitter	1	AR	?	?	?	19367.7	PASS	PASS	0.000296736	1	3370	0
chr5	131728176	chr5:131728176_C/T	C	T	ENST00000245407	missense_variant	rs72552732	MODERATE	?	deleterious(0)	probably_damaging(0.997)	1	SNV	SLC22A5	protein_coding	other	YES	ENST00000245407.3:c.1319C>T	ENSP00000245407.3:p.Thr440Met	P	?	gnomAD_NFE	2.637e-05	1.19287e-05	nfe	2.63695e-05	2.63695e-05	?	?	?	?	Pathogenic	Pathogenic	MONDO:MONDO:0008919,MedGen:C0342788,OMIM:212140,Orphanet:158|MedGen:CN517202|MeSH:D030342,MedGen:C0950123	Renal carnitine transport defect|not provided|Inborn genetic diseases	germline;inherited;unknown	criteria provided, multiple submitters, no conflicts	10	AR	?	?	?	2383.17	PASS	PASS	0.000296736	1	3370	0
chr19	15298024	chr19:15298024_G/A	G	A	ENST00000263388	missense_variant	rs769773673	MODERATE	?	tolerated(0.18)	probably_damaging(0.985)	-1	SNV	NOTCH3	protein_coding	other	YES	ENST00000263388.2:c.1732C>T	ENSP00000263388.1:p.Arg578Cys	LP	?	gnomAD_AMR	0.0001448	3.98902e-05	amr	0.000144751	1.76625e-05	?	?	?	?	Likely pathogenic	Pathogenic	MedGen:CN517202	not provided	germline	criteria provided, single submitter	1	AD	?	?	?	1523.17	PASS	PASS	0.000296736	1	3370	0
chr6	129799919	chr6:129799919_TC/T	TC	T	ENST00000421865	frameshift_variant	rs398123387	HIGH	HC	?	?	1	deletion	LAMA2	protein_coding	other	YES	ENST00000421865.2:c.7536del	ENSP00000400365.2:p.Asp2513IlefsTer34	P	?	gnomAD_OTH	0.0001635	1.99237e-05	nfe	1.76513e-05	1.76513e-05	?	?	?	?	Pathogenic	Pathogenic	MedGen:CN517202|MedGen:CN117977	not provided|Laminin alpha 2-related dystrophy	germline	criteria provided, multiple submitters, no conflicts	2	AR	0.0007225	1	1384	10703.1	PASS	PASS	0.00118694	4	3370	0
chr16	8941651	chr16:8941651_C/G	C	G	ENST00000268261	missense_variant	rs80338708	MODERATE	?	deleterious(0)	probably_damaging(1)	1	SNV	PMM2	protein_coding	other	YES	ENST00000268261.4:c.710C>G	ENSP00000268261.4:p.Thr237Arg	P	0.0002	AMR	0.0014	0.000127447	nfe	0.000272796	0.000272796	0.000223029	nfe	0.000453721	0.000453721	Pathogenic/Likely pathogenic	Pathogenic	MONDO:MONDO:0008907,MedGen:C0349653,OMIM:212065,Orphanet:79318|MedGen:CN517202	Congenital disorder of glycosylation, type Ia|not provided	germline;unknown	criteria provided, multiple submitters, no conflicts	10	AR	?	?	?	1424.91	PASS	PASS	0.000593472	2	3370	0
chr11	116661008	chr11:116661008_G/A	G	A	ENST00000542499	stop_gained	rs147528707	HIGH	LC	?	?	-1	SNV	APOA5	protein_coding	other	YES	ENST00000542499.1:c.937C>T	ENSP00000445002.1:p.Gln313Ter	P	?	EA	0.0001164	3.97871e-06	nfe	8.79987e-06	8.79987e-06	?	?	?	?	Likely pathogenic	Pathogenic	MedGen:CN517202	not provided	germline	criteria provided, single submitter	1	AD	?	?	?	2414.17	PASS	PASS	0.000296736	1	3370	0
chr15	80472530	chr15:80472530_C/T	C	T	ENST00000407106	missense_variant	rs779040832	MODERATE	?	deleterious(0.02)	probably_damaging(0.961)	1	SNV	FAH	protein_coding	other	YES	ENST00000407106.1:c.1025C>T	ENSP00000385080.1:p.Pro342Leu	P	?	gnomAD_AMR	2.893e-05	1.61921e-05	amr	2.89268e-05	2.65121e-05	?	?	?	?	Pathogenic	Pathogenic	MONDO:MONDO:0010161,MedGen:C0268490,OMIM:276700,Orphanet:882|MedGen:CN517202	Tyrosinemia type I|not provided	germline;unknown	criteria provided, multiple submitters, no conflicts	3	AR	?	?	?	1514.17	PASS	PASS	0.000296736	1	3370	0
chr9	107556776	chr9:107556776_T/G	T	G	ENST00000374736	missense_variant	rs146292819	MODERATE	?	deleterious(0)	possibly_damaging(0.758)	-1	SNV	ABCA1	protein_coding	other	YES	ENST00000374736.3:c.5398A>C	ENSP00000363868.3:p.Asn1800His	LP	?	EA	0.0009302	0.000286333	nfe	0.000567641	0.000567641	0.00067598	nfe	0.00128012	0.00128012	Pathogenic	Pathogenic	MedGen:CN239173|MedGen:CN517202	ABCA1-Related Disorders|not provided	germline	criteria provided, multiple submitters, no conflicts	2	AR	?	?	?	3133.15	PASS	PASS	0.00148368	5	3370	0
chr2	73677806	chr2:73677806_T/TA	T	TA	ENST00000264448	frameshift_variant	rs797045228	HIGH	HC	?	?	1	insertion	ALMS1	protein_coding	other	YES	ENST00000264448.6:c.4150dup	ENSP00000264448.6:p.Thr1384AsnfsTer15	P	?	gnomAD_NFE	4.424e-05	2.00595e-05	nfe	4.42368e-05	4.42368e-05	3.20595e-05	nfe	6.53253e-05	6.53253e-05	Pathogenic	Pathogenic	MONDO:MONDO:0008763,MedGen:C0268425,OMIM:203800,Orphanet:64|MedGen:CN517202	Alstrom syndrome|not provided	germline;inherited;unknown	criteria provided, multiple submitters, no conflicts	6	AR	0.001441	2	1388	7961.42	PASS	PASS	0.000890208	3	3370	0
chr11	116701354	chr11:116701354_G/A	G	A	ENST00000227667	splice_donor_variant	rs138326449	HIGH	HC	?	?	1	SNV	APOC3	protein_coding	other	YES	ENST00000227667.3:c.55+1G>A	?	VUS	0.0008	EUR	0.003	0.00140657	nfe	0.00225738	0.00225738	0.0013398	nfe	0.00214425	0.00214425	Pathogenic, protective	Pathogenic	MedGen:C0010068|MONDO:MONDO:0013534,MedGen:C3151467,OMIM:614028	Coronary heart disease|Hyperalphalipoproteinemia 2	germline	no assertion criteria provided	2	?	0.003613	5	1384	15950.7	PASS	PASS	0.00267062	9	3370	0
chr3	33099712	chr3:33099712_C/T	C	T	ENST00000307363	missense_variant	rs189115557	MODERATE	?	deleterious(0)	probably_damaging(0.999)	-1	SNV	GLB1	protein_coding	other	YES	ENST00000307363.5:c.602G>A	ENSP00000306920.4:p.Arg201His	P	0.0002	EUR	0.001	6.42514e-05	eas	0.000111309	7.97575e-05	3.18593e-05	eas	0.000641849	0	Pathogenic	Pathogenic	MedGen:CN517202|MONDO:MONDO:0018149,MedGen:C0085131,Orphanet:354|MONDO:MONDO:0009660,MedGen:C0086652,OMIM:253010,Orphanet:309310,Orphanet:582|MONDO:MONDO:0009660,MedGen:C0086652,OMIM:253010,Orphanet:309310,Orphanet:582;MONDO:MONDO:0018149,MedGen:C0085131,Orphanet:354|MONDO:MONDO:0009261,MedGen:C0268272,OMIM:230600,Orphanet:354,Orphanet:79256	not provided|GM1 gangliosidosis|Mucopolysaccharidosis, MPS-IV-B|Mucopolysaccharidosis, MPS-IV-B;GM1 gangliosidosis|GM1 gangliosidosis type 2	germline;unknown	criteria provided, multiple submitters, no conflicts	8	AR	?	?	?	1012.17	PASS	PASS	0.000296736	1	3370	0
chr17	78084737	chr17:78084737_C/G	C	G	ENST00000302262	splice_region_variant,intron_variant	rs375470378	LOW	OS	?	?	1	SNV	GAA	protein_coding	other	YES	ENST00000302262.3:c.1552-3C>G	?	LP	?	gnomAD_NFE	0.0002729	0.000135301	nfe	0.000272868	0.000272868	0.000127445	nfe	0.000259471	0.000259471	Pathogenic/Likely pathogenic	Pathogenic	MedGen:CN517202|MONDO:MONDO:0009290,MedGen:C0017921,OMIM:232300,Orphanet:365	not provided|Glycogen storage disease, type II	germline;unknown	criteria provided, multiple submitters, no conflicts	8	AR	0.001447	2	1382	14884.4	PASS	PASS	0.00237389	8	3370	0
chr7	107533708	chr7:107533708_T/TA	T	TA	ENST00000205402	stop_gained,frameshift_variant	rs753234219	HIGH	HC	?	?	1	insertion	DLD	protein_coding	other	YES	ENST00000205402.5:c.104dup	ENSP00000205402.3:p.Tyr35Ter	P	?	gnomAD_OTH	0.0001635	1.19705e-05	amr	2.92483e-05	8.80313e-06	?	?	?	?	Pathogenic	Pathogenic	MONDO:MONDO:0009529,MedGen:CN043137,OMIM:246900,Orphanet:2394,Orphanet:765	Maple syrup urine disease, type 3	germline;unknown	criteria provided, multiple submitters, no conflicts	5	AR	?	?	?	2268.85	PASS	PASS	0.000593472	2	3370	0
chr11	47373058	chr11:47373058_T/C	T	C	ENST00000545968	splice_acceptor_variant	rs376395543	HIGH	HC	?	?	-1	SNV	MYBPC3	protein_coding	ACMG59	YES	ENST00000545968.1:c.26-2A>G	?	P	?	EA	0.0001204	2.67874e-05	nfe	4.98385e-05	4.98385e-05	3.18552e-05	nfe	6.4834e-05	6.4834e-05	Pathogenic/Likely pathogenic	Pathogenic	MONDO:MONDO:0024573,MeSH:D024741,MedGen:C0949658,OMIM:PS192600,Orphanet:155|MedGen:CN517202|Human Phenotype Ontology:HP:0001639,MONDO:MONDO:0005045,MeSH:D002312,MedGen:C0007194,Orphanet:217569|MedGen:CN230736|MONDO:MONDO:0007268,MedGen:C1861862,OMIM:115197|Human Phenotype Ontology:HP:0001638,MONDO:MONDO:0004994,MedGen:C0878544,Orphanet:167848|Human Phenotype Ontology:HP:0000730,Human Phenotype On…	Primary familial hypertrophic cardiomyopathy|not provided|Hypertrophic cardiomyopathy|Cardiovascular phenotype|Familial hypertrophic cardiomyopathy 4|Cardiomyopathy|Intellectual disability	germline;unknown	criteria provided, multiple submitters, no conflicts	10	AD	?	?	?	3997.42	PASS	PASS	0.000890208	3	3370	0
chr9	136218824	chr9:136218824_CAG/C	CAG	C	ENST00000371974	frameshift_variant	rs782316919	HIGH	LC	?	?	-1	deletion	SURF1	protein_coding	other	YES	ENST00000371974.3:c.845_846del	ENSP00000361042.3:p.Ser282CysfsTer9	P	?	EA	0.00521	9.97837e-05	nfe	0.000150094	0.000150094	6.36862e-05	nfe	0.000129601	0.000129601	Pathogenic	Pathogenic	MONDO:MONDO:0009068,MedGen:C0268237,OMIM:220110,Orphanet:254905|MedGen:CN517202|MONDO:MONDO:0009723,MedGen:C0023264,OMIM:256000,Orphanet:506|;MONDO:MONDO:0014733,MedGen:C4225246,OMIM:616684,Orphanet:391351|MeSH:D030342,MedGen:C0950123|Human Phenotype Ontology:HP:0001251,Human Phenotype Ontology:HP:0001253,Human Phenotype Ontology:HP:0002513,Human Phenotype Ontology:HP:0007050,Human Phenotype Onto…	Mitochondrial complex IV deficiency|not provided|Leigh syndrome|Leigh syndrome due to COX IV deficiency;Charcot-Marie-Tooth disease, type 4k|Inborn genetic diseases|Cerebellar ataxia;Dysarthria;Abnormal pyramidal signs;Muscle weakness	germline;inherited;unknown	criteria provided, multiple submitters, no conflicts	12	AR	0.002165	3	1386	6441.11	PASS	PASS	0.00118694	4	3370	0
chr16	8891762	chr16:8891762_TC/T	TC	T	ENST00000268261	frameshift_variant	rs768021123	HIGH	HC	?	?	1	deletion	PMM2	protein_coding	other	YES	ENST00000268261.4:c.24del	ENSP00000268261.4:p.Cys9AlafsTer27	P	?	gnomAD_NFE	3.67e-05	1.65553e-05	nfe	3.6702e-05	3.6702e-05	?	?	?	?	Pathogenic/Likely pathogenic	Pathogenic	MONDO:MONDO:0008907,MedGen:C0349653,OMIM:212065,Orphanet:79318|MedGen:CN517202	Congenital disorder of glycosylation, type Ia|not provided	germline;unknown	criteria provided, multiple submitters, no conflicts	5	AR	?	?	?	976.1	PASS	PASS	0.000296736	1	3370	0
chr16	8905010	chr16:8905010_G/A	G	A	ENST00000268261	missense_variant	rs28936415	MODERATE	?	deleterious(0.03)	benign(0.445)	1	SNV	PMM2	protein_coding	other	YES	ENST00000268261.4:c.422G>A	ENSP00000268261.4:p.Arg141His	P	0.0036	AMR	0.0115	0.00406791	nfe	0.00568341	0.00568341	0.00337558	nfe	0.00414669	0.00414669	Pathogenic	Pathogenic	MONDO:MONDO:0008907,MedGen:C0349653,OMIM:212065,Orphanet:79318|MedGen:CN517202|MeSH:D030342,MedGen:C0950123|MONDO:MONDO:0015286,MedGen:C0282577,Orphanet:137|Human Phenotype Ontology:HP:0003544,Human Phenotype Ontology:HP:0003560,Human Phenotype Ontology:HP:0003806,MONDO:MONDO:0020121,MeSH:D009136,MedGen:C0026850,Orphanet:98473;Human Phenotype Ontology:HP:0001251,Human Phenotype Ontology:HP:000125…	Congenital disorder of glycosylation, type Ia|not provided|Inborn genetic diseases|Congenital disorder of glycosylation|Muscular dystrophy;Cerebellar ataxia;Congenital cerebellar hypoplasia;Diabetes mellitus|Cerebellar ataxia|6 conditions|Congenital cerebellar hypoplasia	germline;inherited;maternal;unknown	criteria provided, multiple submitters, no conflicts	34	AR	?	?	?	10410.4	PASS	PASS	0.00237389	8	3370	0
chr6	74191932	chr6:74191932_G/A	G	A	ENST00000415954	missense_variant	rs201544686	MODERATE	?	deleterious(0)	probably_damaging(0.994)	1	SNV	MTO1	protein_coding	other	YES	ENST00000415954.2:c.1550G>A	ENSP00000402038.2:p.Arg517His	P	0.0002	EUR	0.001	0.000167011	nfe	0.000202184	0.000202184	0.000318573	nfe	0.000453721	0.000453721	Pathogenic/Likely pathogenic	Pathogenic	MONDO:MONDO:0013865,MedGen:C3553529,OMIM:614702,Orphanet:314637|MedGen:CN517202	Combined oxidative phosphorylation deficiency 10|not provided	germline;maternal;unknown	criteria provided, multiple submitters, no conflicts	5	AR	0.003704	5	1350	9190.43	PASS	PASS	0.00178042	6	3370	0
chr16	16256935	chr16:16256935_G/A	G	A	ENST00000205557	stop_gained	rs72653706	HIGH	HC	?	?	-1	SNV	ABCC6	protein_coding	other	YES	ENST00000205557.7:c.3421C>T	ENSP00000205557.7:p.Arg1141Ter	P	0.0006	gnomAD_FIN	0.002956	0.00141268	nfe	0.00232386	0.00232386	0.00130532	nfe	0.00200855	0.00200855	Pathogenic	Pathogenic	MONDO:MONDO:0009925,MedGen:C0033847,OMIM:264800,Orphanet:758|MONDO:MONDO:0013768,MedGen:C3276161,OMIM:614473,Orphanet:51608|MedGen:CN517202|Human Phenotype Ontology:HP:0000973,MONDO:MONDO:0016175,MedGen:C0010495,OMIM:PS123700,Orphanet:209;Human Phenotype Ontology:HP:0200034,MedGen:C0332563|MONDO:MONDO:0013768,MedGen:C3276161,OMIM:614473,Orphanet:51608;MONDO:MONDO:0009925,MedGen:C0033847,OMIM:2648…	Pseudoxanthoma elasticum|Generalized arterial calcification of infancy 2|not provided|Cutis laxa;Papule|Generalized arterial calcification of infancy 2;Pseudoxanthoma elasticum;Pseudoxanthoma elasticum, forme fruste	germline;inherited;paternal;unknown	criteria provided, multiple submitters, no conflicts	11	AR	0.002168	3	1384	11259.4	PASS	PASS	0.00178042	6	3370	0
chr7	107559543	chr7:107559543_C/T	C	T	ENST00000205402	missense_variant,splice_region_variant	rs121964988	MODERATE	?	deleterious(0)	probably_damaging(1)	1	SNV	DLD	protein_coding	other	YES	ENST00000205402.5:c.1463C>T	ENSP00000205402.3:p.Pro488Leu	LP	?	gnomAD_AMR	8.68e-05	1.59174e-05	amr	8.68005e-05	8.80018e-06	?	?	?	?	Pathogenic	Pathogenic	MONDO:MONDO:0009529,MedGen:CN043137,OMIM:246900,Orphanet:2394,Orphanet:765	Maple syrup urine disease, type 3	germline	no assertion criteria provided	1	AR	?	?	?	2189.17	PASS	PASS	0.000296736	1	3370	0
chr6	74191964	chr6:74191964_C/T	C	T	ENST00000415954	stop_gained	rs771939280	HIGH	HC	?	?	1	SNV	MTO1	protein_coding	other	YES	ENST00000415954.2:c.1582C>T	ENSP00000402038.2:p.Arg528Ter	P	?	gnomAD_EAS	5.437e-05	1.19344e-05	eas	5.43656e-05	8.79631e-06	?	?	?	?	Pathogenic	Pathogenic	MedGen:CN517202	not provided	germline	criteria provided, single submitter	1	AR	?	?	?	1170.17	PASS	PASS	0.000296736	1	3370	0
chr6	129823802	chr6:129823802_A/G	A	G	ENST00000421865	splice_acceptor_variant	rs914395925	HIGH	HC	?	?	1	SNV	LAMA2	protein_coding	other	YES	ENST00000421865.2:c.8245-2A>G	?	P	?	?	?	?	?	?	?	?	?	?	?	Pathogenic/Likely pathogenic	Pathogenic	MedGen:CN517202|MedGen:C1842898	not provided|Congenital muscular dystrophy due to partial LAMA2 deficiency	germline	criteria provided, multiple submitters, no conflicts	2	AR	?	?	?	1644.91	PASS	PASS	0.000593472	2	3370	0
chr3	14183165	chr3:14183165_C/T	C	T	ENST00000306077	missense_variant	rs63750743	MODERATE	?	deleterious(0.01)	probably_damaging(0.962)	1	SNV	TMEM43	protein_coding	ACMG59	YES	ENST00000306077.4:c.1073C>T	ENSP00000303992.4:p.Ser358Leu	P	?	?	?	?	?	?	?	?	?	?	?	Pathogenic	Pathogenic	MONDO:MONDO:0011459,MedGen:C1858379,OMIM:604400|MONDO:MONDO:0016587,MedGen:C0349788,OMIM:PS107970,Orphanet:247|MedGen:CN517202|MONDO:MONDO:0016342,MedGen:C4274968,Orphanet:217656|MedGen:CN230736|Human Phenotype Ontology:HP:0001638,MONDO:MONDO:0004994,MedGen:C0878544,Orphanet:167848|Human Phenotype Ontology:HP:0001639,MONDO:MONDO:0005045,MeSH:D002312,MedGen:C0007194,Orphanet:217569	Arrhythmogenic right ventricular cardiomyopathy, type 5|Arrhythmogenic right ventricular cardiomyopathy|not provided|Familial isolated arrhythmogenic right ventricular dysplasia|Cardiovascular phenotype|Cardiomyopathy|Hypertrophic cardiomyopathy	germline;unknown	criteria provided, multiple submitters, no conflicts	12	AD	?	?	?	2049.17	PASS	PASS	0.000296736	1	3370	0
chr6	44278885	chr6:44278885_G/A	G	A	ENST00000244571	missense_variant	rs200105202	MODERATE	?	deleterious(0)	probably_damaging(0.964)	-1	SNV	AARS2	protein_coding	other	YES	ENST00000244571.4:c.595C>T	ENSP00000244571.4:p.Arg199Cys	P	?	gnomAD_NFE	0.0001673	8.7588e-05	nfe	0.000167327	0.000167327	0.00012738	nfe	0.000259168	0.000259168	Pathogenic/Likely pathogenic	Pathogenic	MedGen:CN517202|MONDO:MONDO:0013570,MedGen:C3279793,OMIM:614096,Orphanet:319504	not provided|Combined oxidative phosphorylation deficiency 8	germline;unknown	criteria provided, multiple submitters, no conflicts	3	AR	?	?	?	1615.17	PASS	PASS	0.000296736	1	3370	0
chr12	102163887	chr12:102163887_G/A	G	A	ENST00000299314	missense_variant	rs281865026	MODERATE	?	deleterious(0)	probably_damaging(1)	-1	SNV	GNPTAB	protein_coding	other	YES	ENST00000299314.7:c.1196C>T	ENSP00000299314.7:p.Ser399Phe	P	?	gnomAD_SAS	3.266e-05	1.59108e-05	sas	3.26627e-05	2.63871e-05	3.1839e-05	nfe	6.4792e-05	6.4792e-05	Pathogenic	Pathogenic	MONDO:MONDO:0018931,MedGen:C0033788,OMIM:252600,Orphanet:423461,Orphanet:577|MONDO:MONDO:0009650,MedGen:C2673377,OMIM:252500,Orphanet:576;MONDO:MONDO:0018931,MedGen:C0033788,OMIM:252600,Orphanet:423461,Orphanet:577	Pseudo-Hurler polydystrophy|Mucolipidosis type II;Pseudo-Hurler polydystrophy	germline	criteria provided, single submitter	2	AR	?	?	?	1360.17	PASS	PASS	0.000296736	1	3370	0
chr22	50962423	chr22:50962423_C/T	C	T	ENST00000543927	missense_variant	rs74315511	MODERATE	?	deleterious(0)	probably_damaging(0.999)	-1	SNV	SCO2	protein_coding	other	YES	ENST00000543927.1:c.418G>A	ENSP00000444433.1:p.Glu140Lys	P	?	EA	0.0003488	7.96248e-05	nfe	0.00015854	0.00015854	0.000159317	nfe	0.000324212	0.000324212	Pathogenic	Pathogenic	MONDO:MONDO:0011451,MedGen:C1858424,OMIM:604377,Orphanet:1561|MONDO:MONDO:0012154,MedGen:C1837148,OMIM:608908|MedGen:CN517202|Human Phenotype Ontology:HP:0011344,MedGen:C1837397;Human Phenotype Ontology:HP:0001250,Human Phenotype Ontology:HP:0001275,Human Phenotype Ontology:HP:0001303,Human Phenotype Ontology:HP:0002125,Human Phenotype Ontology:HP:0002182,Human Phenotype Ontology:HP:0002279,Human…	Cardioencephalomyopathy, fatal infantile, due to cytochrome c oxidase deficiency|Myopia 6|not provided|Severe global developmental delay;Seizures	germline;inherited;unknown	criteria provided, multiple submitters, no conflicts	6	AR	0.0007215	1	1386	6713.18	PASS	PASS	0.00118694	4	3370	0
chr16	16248756	chr16:16248756_G/A	G	A	ENST00000205557	missense_variant	rs28939702	MODERATE	?	deleterious(0)	probably_damaging(1)	-1	SNV	ABCC6	protein_coding	other	YES	ENST00000205557.7:c.4015C>T	ENSP00000205557.7:p.Arg1339Cys	LP	?	gnomAD_SAS	0.0002348	8.24538e-05	sas	0.000234836	3.6737e-05	?	?	?	?	Pathogenic	Pathogenic	MONDO:MONDO:0009925,MedGen:C0033847,OMIM:264800,Orphanet:758	Pseudoxanthoma elasticum	germline	no assertion criteria provided	2	AR	?	?	?	1084.17	PASS	PASS	0.000296736	1	3370	0
chr3	33093481	chr3:33093481_A/C	A	C	ENST00000307363	missense_variant	rs376663785	MODERATE	?	deleterious(0)	probably_damaging(0.997)	-1	SNV	GLB1	protein_coding	other	YES	ENST00000307363.5:c.808T>G	ENSP00000306920.4:p.Tyr270Asp	P	?	EA	0.0001211	1.60341e-05	nfe	3.53332e-05	3.53332e-05	6.36699e-05	nfe	0.000129584	0.000129584	Pathogenic/Likely pathogenic	Pathogenic	MedGen:CN517202|MeSH:D030342,MedGen:C0950123|MONDO:MONDO:0009261,MedGen:C0268272,OMIM:230600,Orphanet:354,Orphanet:79256;MONDO:MONDO:0009262,MedGen:C0268273,OMIM:230650,Orphanet:79257;MONDO:MONDO:0009660,MedGen:C0086652,OMIM:253010,Orphanet:309310,Orphanet:582;MONDO:MONDO:0009260,MedGen:C0268271,OMIM:230500,Orphanet:354,Orphanet:79255|MONDO:MONDO:0018149,MedGen:C0085131,Orphanet:354;MONDO:MONDO:0…	not provided|Inborn genetic diseases|GM1 gangliosidosis type 2;GM1 gangliosidosis type 3;Mucopolysaccharidosis, MPS-IV-B;Infantile GM1 gangliosidosis|GM1 gangliosidosis;Mucopolysaccharidosis, MPS-IV-B|Mucopolysaccharidosis, MPS-IV-B	germline;unknown	criteria provided, multiple submitters, no conflicts	6	AR	0.0007205	1	1388	9260.18	PASS	PASS	0.00118694	4	3370	0
chr1	45974478	chr1:45974478_G/C	G	C	ENST00000401061	missense_variant	rs140522266	MODERATE	?	deleterious(0.01)	benign(0.425)	1	SNV	MMACHC	protein_coding	other	YES	ENST00000401061.4:c.440G>C	ENSP00000383840.4:p.Gly147Ala	P	0.0004	EUR	0.002	0.000333534	amr	0.000639126	0.000522707	0.000254858	amr	0.00117925	0.000389055	Pathogenic/Likely pathogenic	Pathogenic	MedGen:CN517202|MedGen:CN043592|MONDO:MONDO:0010184,MedGen:C1848561,OMIM:277400,Orphanet:26,Orphanet:79282|Human Phenotype Ontology:HP:0012120,MedGen:C1855119;Human Phenotype Ontology:HP:0002156,MONDO:MONDO:0004737,MedGen:C0019880|	not provided|Disorders of Intracellular Cobalamin Metabolism|Cobalamin C disease|Methylmalonic aciduria;Homocystinuria|Methylmalonic aciduria with homocystinuria cblC type	germline;inherited;unknown	criteria provided, multiple submitters, no conflicts	10	AR	?	?	?	2220.17	PASS	PASS	0.000296736	1	3370	0
chr11	2799245	chr11:2799245_G/T	G	T	ENST00000155840	missense_variant	rs199472814	MODERATE	?	deleterious(0)	probably_damaging(0.934)	1	SNV	KCNQ1	protein_coding	ACMG59	YES	ENST00000155840.5:c.1772G>T	ENSP00000155840.2:p.Arg591Leu	LP	?	?	?	?	?	?	?	?	?	?	?	Pathogenic	Pathogenic	MedGen:CN517202	not provided	germline	criteria provided, single submitter	1	AD	?	?	?	629.17	PASS	PASS	0.000296736	1	3370	0
chr17	29560047	chr17:29560047_CAA/C	CAA	C	ENST00000358273	frameshift_variant	rs1131691092	HIGH	HC	?	?	1	deletion	NF1	protein_coding	other	YES	ENST00000358273.4:c.3525_3526del	ENSP00000351015.4:p.Arg1176SerfsTer18	P	?	?	?	?	?	?	?	?	?	?	?	Pathogenic	Pathogenic	MONDO:MONDO:0015356,MedGen:C0027672,Orphanet:140162|MedGen:CN517202|MONDO:MONDO:0018975,MedGen:C0027831,OMIM:162200,Orphanet:636	Hereditary cancer-predisposing syndrome|not provided|Neurofibromatosis, type 1	germline	criteria provided, multiple submitters, no conflicts	5	AD	?	?	?	2394.1	PASS	PASS	0.000296736	1	3370	0
chr3	81698005	chr3:81698005_A/G	A	G	ENST00000429644	splice_donor_variant	rs192044702	HIGH	HC	?	?	-1	SNV	GBE1	protein_coding	other	YES	ENST00000429644.2:c.691+2T>C	?	P	0.0002	EA	0.001604	0.000894862	nfe	0.00151813	0.00151813	0.000669259	nfe	0.000973647	0.000973647	Pathogenic	Pathogenic	MONDO:MONDO:0009292,MedGen:C0017923,OMIM:232500,Orphanet:367|MedGen:CN517202|MedGen:CN239402|MONDO:MONDO:0009897,MedGen:C1849722,OMIM:263570;MONDO:MONDO:0009292,MedGen:C0017923,OMIM:232500,Orphanet:367|MONDO:MONDO:0009292,MedGen:C0017923,OMIM:232500,Orphanet:367;MedGen:C1856301	Glycogen storage disease, type IV|not provided|GBE1-Related Disorders|Polyglucosan body disease, adult;Glycogen storage disease, type IV|Glycogen storage disease, type IV;Glycogen storage disease IV, classic hepatic	germline;paternal;unknown	criteria provided, multiple submitters, no conflicts	13	AR	?	?	?	2063.91	PASS	PASS	0.000593472	2	3370	0
chr15	48543967	chr15:48543967_G/A	G	A	ENST00000396577	missense_variant,splice_region_variant	rs137853157	MODERATE	?	tolerated(0.05)	probably_damaging(0.917)	1	SNV	SLC12A1	protein_coding	other	YES	ENST00000396577.3:c.1942G>A	ENSP00000379822.3:p.Asp648Asn	LP	?	gnomAD_AFR	6.152e-05	7.97512e-06	afr	6.15233e-05	8.82348e-06	6.36943e-05	nfe	0.000129634	0.000129634	Pathogenic	Pathogenic	MONDO:MONDO:0011127,MedGen:C1866495,OMIM:601678,Orphanet:112	Bartter syndrome, type 1, antenatal	germline	no assertion criteria provided	1	AR	?	?	?	3665.91	PASS	PASS	0.000593472	2	3370	0
chr15	100230605	chr15:100230605_C/T	C	T	ENST00000354410	missense_variant	rs121918529	MODERATE	?	deleterious(0.01)	possibly_damaging(0.844)	1	SNV	MEF2A	protein_coding	other	YES	ENST00000354410.5:c.836C>T	ENSP00000346389.5:p.Pro279Leu	VUS	0.0008	EUR	0.003	0.000605696	nfe	0.00106646	0.00106646	0.00038219	nfe	0.000583582	0.000583582	Pathogenic	Pathogenic	-	Coronary artery disease/myocardial infarction	germline	no assertion criteria provided	1	AD	0.0007246	1	1380	6052.42	PASS	PASS	0.000890208	3	3370	0
chr16	16255312	chr16:16255312_CAG/C	CAG	C	ENST00000205557	frameshift_variant	rs745900279	HIGH	HC	?	?	-1	deletion	ABCC6	protein_coding	other	YES	ENST00000205557.7:c.3614_3615del	ENSP00000205557.7:p.Ser1205CysfsTer72	P	?	gnomAD_FIN	0.0005085	5.58062e-05	nfe	2.64905e-05	2.64905e-05	0.000478011	nfe	0.000713544	0.000713544	Pathogenic	Pathogenic	MedGen:CN517202	not provided	germline	criteria provided, single submitter	1	AR	?	?	?	746.1	PASS	PASS	0.000296736	1	3370	0
chr19	46270331	chr19:46270331_C/T	C	T	ENST00000317578	missense_variant	rs80356462	MODERATE	?	tolerated(0.62)	benign(0)	-1	SNV	SIX5	protein_coding	other	YES	ENST00000317578.6:c.886G>A	ENSP00000316842.4:p.Ala296Thr	LB	?	EA	0.0001169	5.4565e-05	nfe	9.61779e-05	9.61779e-05	0.000127584	afr	0.000460405	0	Pathogenic	Pathogenic	MONDO:MONDO:0012575,MedGen:C1970479,OMIM:610896,Orphanet:107	Branchiootorenal syndrome 2	germline	no assertion criteria provided	2	AD	?	?	?	988.17	PASS	PASS	0.000296736	1	3370	0
chr17	7125608	chr17:7125608_G/A	G	A	ENST00000543245	missense_variant	rs200788251	MODERATE	?	deleterious(0)	probably_damaging(0.968)	1	SNV	ACADVL	protein_coding	other	YES	ENST00000543245.2:c.934G>A	ENSP00000438689.2:p.Gly312Arg	LP	0.0002	AMR	0.0014	0.00010747	nfe	0.00022009	0.00022009	0.000159357	nfe	0.000259403	0.000259403	Pathogenic/Likely pathogenic	Pathogenic	MONDO:MONDO:0008723,MedGen:C3887523,OMIM:201475,Orphanet:26793|MedGen:CN517202	Very long chain acyl-CoA dehydrogenase deficiency|not provided	germline;unknown	criteria provided, multiple submitters, no conflicts	7	AR	?	?	?	1740.17	PASS	PASS	0.000296736	1	3370	0
chr19	15302993	chr19:15302993_G/A	G	A	ENST00000263388	missense_variant	rs797045014	MODERATE	?	deleterious(0.04)	possibly_damaging(0.846)	-1	SNV	NOTCH3	protein_coding	other	YES	ENST00000263388.2:c.457C>T	ENSP00000263388.1:p.Arg153Cys	P	?	?	?	?	?	?	?	?	?	?	?	Pathogenic	Pathogenic	MONDO:MONDO:0000914,MedGen:C4551768,OMIM:125310,Orphanet:136|Human Phenotype Ontology:HP:0002140,MedGen:C0948008,OMIM:601367;Human Phenotype Ontology:HP:0002326,MedGen:C0007787|MedGen:CN169374	Cerebral autosomal dominant arteriopathy with subcortical infarcts and leukoencephalopathy type 1|Ischemic stroke;Transient ischemic attack|not specified	germline;unknown	criteria provided, multiple submitters, no conflicts	3	AD	?	?	?	4388.17	PASS	PASS	0.000296736	1	3370	0
chr16	16256866	chr16:16256866_G/A	G	A	ENST00000205557	stop_gained	rs72653744	HIGH	HC	?	?	-1	SNV	ABCC6	protein_coding	other	YES	ENST00000205557.7:c.3490C>T	ENSP00000205557.7:p.Arg1164Ter	P	?	gnomAD_EAS	0.0007068	0.000167142	eas	0.000706829	0.000140872	6.36902e-05	amr	0.00117925	6.48172e-05	Pathogenic	Pathogenic	MONDO:MONDO:0009925,MedGen:C0033847,OMIM:264800,Orphanet:758|MedGen:CN517202	Pseudoxanthoma elasticum|not provided	germline	criteria provided, multiple submitters, no conflicts	4	AR	?	?	?	2586.91	PASS	PASS	0.000593472	2	3370	0
chr1	100368302	chr1:100368302_C/T	C	T	ENST00000294724	stop_gained	rs771853367	HIGH	HC	?	?	1	SNV	AGL	protein_coding	other	YES	ENST00000294724.4:c.3652C>T	ENSP00000294724.4:p.Arg1218Ter	P	?	gnomAD_SAS	3.271e-05	7.98085e-06	sas	3.27054e-05	0	3.18471e-05	nfe	6.48172e-05	6.48172e-05	Pathogenic	Pathogenic	MONDO:MONDO:0009291,MedGen:C0017922,OMIM:232400,Orphanet:366|MedGen:CN517202	Glycogen storage disease type III|not provided	germline;unknown	criteria provided, multiple submitters, no conflicts	3	AR	?	?	?	2882.91	PASS	PASS	0.000593472	2	3370	0
chr4	84205788	chr4:84205788_G/A	G	A	ENST00000311469	stop_gained	rs1348127604	HIGH	HC	?	?	-1	SNV	COQ2	protein_coding	other	YES	ENST00000311469.4:c.280C>T	ENSP00000310873.4:p.Gln94Ter	P	?	?	?	?	?	?	?	?	?	?	?	Likely pathogenic	Pathogenic	MedGen:CN517202	not provided	germline	criteria provided, single submitter	1	AD,AR	?	?	?	1388.17	PASS	PASS	0.000296736	1	3370	0
chr2	44099233	chr2:44099233_G/A	G	A	ENST00000272286	stop_gained	rs137852987	HIGH	HC	?	?	1	SNV	ABCG8	protein_coding	other	YES	ENST00000272286.2:c.1083G>A	ENSP00000272286.2:p.Trp361Ter	P	?	gnomAD_FIN	0.002541	0.000927179	nfe	0.0012237	0.0012237	0.00101878	nfe	0.00129584	0.00129584	Pathogenic	Pathogenic	MONDO:MONDO:0008863,MedGen:C0342907,OMIM:PS210250,OMIM:PS215250,Orphanet:2882|MedGen:CN517202|MONDO:MONDO:0020747,MedGen:C5231390,OMIM:210250	Sitosterolemia|not provided|Sitosterolemia 1	germline	criteria provided, multiple submitters, no conflicts	5	AR	0.0007215	1	1386	1935.17	PASS	PASS	0.000296736	1	3370	0
chr16	16256943	chr16:16256943_C/T	C	T	ENST00000205557	missense_variant	rs60791294	MODERATE	?	deleterious(0.01)	probably_damaging(0.958)	-1	SNV	ABCC6	protein_coding	other	YES	ENST00000205557.7:c.3413G>A	ENSP00000205557.7:p.Arg1138Gln	LP	?	gnomAD_OTH	0.0001631	7.56147e-05	nfe	0.000132061	0.000132061	6.36943e-05	nfe	0.000129634	0.000129634	Pathogenic	Pathogenic	MONDO:MONDO:0009925,MedGen:C0033847,OMIM:264800,Orphanet:758|MedGen:CN517202	Pseudoxanthoma elasticum|not provided	germline	criteria provided, single submitter	3	AR	?	?	?	1895.17	PASS	PASS	0.000296736	1	3370	0
chr9	139409122	chr9:139409122_C/T	C	T	ENST00000277541	missense_variant	rs756434709	MODERATE	?	tolerated(0.06)	probably_damaging(0.947)	-1	SNV	NOTCH1	protein_coding	other	YES	ENST00000277541.6:c.2047G>A	ENSP00000277541.6:p.Ala683Thr	LP	?	gnomAD_NFE	4.517e-05	2.03957e-05	nfe	4.51696e-05	4.51696e-05	?	?	?	?	Likely pathogenic	Pathogenic	MONDO:MONDO:0003900,MedGen:C0009782	Connective tissue disease	germline	criteria provided, single submitter	1	AD	?	?	?	2804.17	PASS	PASS	0.000296736	1	3370	0
chr12	102147247	chr12:102147247_TGA/T	TGA	T	ENST00000299314	frameshift_variant	rs34002892	HIGH	HC	?	?	-1	deletion	GNPTAB	protein_coding	other	YES	ENST00000299314.7:c.3503_3504del	ENSP00000299314.7:p.Leu1168GlnfsTer5	P	?	gnomAD_SAS	0.0007513	0.00051322	sas	0.00075129	0.000659851	0.000318573	amr	0.00117925	0.000518672	Pathogenic	Pathogenic	MONDO:MONDO:0009650,MedGen:C2673377,OMIM:252500,Orphanet:576|MONDO:MONDO:0018931,MedGen:C0033788,OMIM:252600,Orphanet:423461,Orphanet:577|MedGen:CN517202|MedGen:CN239375|MeSH:D030342,MedGen:C0950123|MONDO:MONDO:0009650,MedGen:C2673377,OMIM:252500,Orphanet:576;MONDO:MONDO:0018931,MedGen:C0033788,OMIM:252600,Orphanet:423461,Orphanet:577	Mucolipidosis type II|Pseudo-Hurler polydystrophy|not provided|GNPTAB-Related Disorders|Inborn genetic diseases|Mucolipidosis type II;Pseudo-Hurler polydystrophy	germline;paternal;unknown	criteria provided, multiple submitters, no conflicts	17	AR	?	?	?	5000.85	PASS	PASS	0.000593472	2	3370	0
chr17	78081665	chr17:78081665_G/A	G	A	ENST00000302262	missense_variant	rs543300039	MODERATE	?	deleterious(0.01)	probably_damaging(1)	1	SNV	GAA	protein_coding	other	YES	ENST00000302262.3:c.925G>A	ENSP00000305692.3:p.Gly309Arg	P	0.0002	EUR	0.001	2.86034e-05	nfe	4.54397e-05	4.54397e-05	?	?	?	?	Pathogenic	Pathogenic	MONDO:MONDO:0009290,MedGen:C0017921,OMIM:232300,Orphanet:365|MedGen:CN517202	Glycogen storage disease, type II|not provided	germline;unknown	reviewed by expert panel	8	AR	?	?	?	2513.91	PASS	PASS	0.000593472	2	3370	0
chr17	78081504	chr17:78081504_C/T	C	T	ENST00000302262	missense_variant	rs142967546	MODERATE	?	deleterious(0)	probably_damaging(0.999)	1	SNV	GAA	protein_coding	other	YES	ENST00000302262.3:c.841C>T	ENSP00000305692.3:p.Arg281Trp	P	0.0004	EUR	0.002	0.000206371	nfe	0.000414998	0.000414998	0.000195198	nfe	0.000332447	0.000332447	Likely pathogenic	Pathogenic	MedGen:CN517202|MONDO:MONDO:0009290,MedGen:C0017921,OMIM:232300,Orphanet:365	not provided|Glycogen storage disease, type II	germline;unknown	reviewed by expert panel	6	AR	?	?	?	1930.17	PASS	PASS	0.000296736	1	3370	0
chr2	179569673	chr2:179569673_CCTCT/C	CCTCT	C	ENST00000589042	frameshift_variant	rs777924443	HIGH	HC	?	?	-1	deletion	TTN	protein_coding	other	YES	ENST00000589042.1:c.29621_29624del	ENSP00000467141.1:p.Glu9874GlyfsTer28	P	?	gnomAD_EAS	5.564e-05	4.01713e-06	eas	5.56359e-05	0	3.1837e-05	nfe	6.48088e-05	6.48088e-05	Pathogenic	Pathogenic	MONDO:MONDO:0012127,MedGen:C1837342,OMIM:608807,Orphanet:140922	Limb-girdle muscular dystrophy, type 2J	germline	criteria provided, single submitter	1	?	?	?	?	3586.1	PASS	PASS	0.000296736	1	3370	0
chr14	23884861	chr14:23884861_G/A	G	A	ENST00000355349	missense_variant	rs121913650	MODERATE	?	deleterious(0)	probably_damaging(1)	-1	SNV	MYH7	protein_coding	ACMG59	YES	ENST00000355349.3:c.5134C>T	ENSP00000347507.3:p.Arg1712Trp	P	?	gnomAD_AFR,gnomAD_AMR,gnomAD_ASJ,gnomAD_EAS,gnomAD_FIN,gnomAD_NFE,gnomAD_OTH,gnomAD_SAS	0	0	?	?	0	?	?	?	?	Pathogenic/Likely pathogenic	Pathogenic	MONDO:MONDO:0008647,MedGen:C3495498,OMIM:192600|MedGen:CN517202|Human Phenotype Ontology:HP:0001639,MONDO:MONDO:0005045,MeSH:D002312,MedGen:C0007194,Orphanet:217569	Familial hypertrophic cardiomyopathy 1|not provided|Hypertrophic cardiomyopathy	germline	criteria provided, multiple submitters, no conflicts	4	AD	?	?	?	2638.17	PASS	PASS	0.000296736	1	3370	0
chr16	56919276	chr16:56919276_G/A	G	A	ENST00000438926	missense_variant,splice_region_variant	rs147901432	MODERATE	?	deleterious(0)	probably_damaging(0.994)	1	SNV	SLC12A3	protein_coding	other	YES	ENST00000438926.2:c.1925G>A	ENSP00000402152.2:p.Arg642His	P	?	EA	0.000118	0	?	?	0	?	?	?	?	Pathogenic	Pathogenic	MONDO:MONDO:0009904,MedGen:C0268450,OMIM:263800,Orphanet:358|MedGen:CN517202	Familial hypokalemia-hypomagnesemia|not provided	germline	criteria provided, multiple submitters, no conflicts	3	AR	?	?	?	1483.17	PASS	PASS	0.000296736	1	3370	0
chr5	131705914	chr5:131705914_T/TACCGGCTCGCC	T	TACCGGCTCGCC	ENST00000245407	frameshift_variant	rs377767449	HIGH	HC	?	?	1	insertion	SLC22A5	protein_coding	other	YES	ENST00000245407.3:c.254_264dup	ENSP00000245407.3:p.Ile89GlyfsTer45	P	?	gnomAD_OTH	0.0002027	3.74572e-05	amr	0.000177519	1.28084e-05	?	?	?	?	Pathogenic	Pathogenic	MONDO:MONDO:0008919,MedGen:C0342788,OMIM:212140,Orphanet:158|MedGen:CN517202	Renal carnitine transport defect|not provided	germline	criteria provided, multiple submitters, no conflicts	5	AR	?	?	?	681.17	PASS	PASS	0.000296736	1	3370	0
chr16	56928470	chr16:56928470_T/C	T	C	ENST00000438926	missense_variant	rs121909379	MODERATE	?	deleterious(0)	probably_damaging(0.985)	1	SNV	SLC12A3	protein_coding	other	YES	ENST00000438926.2:c.2576T>C	ENSP00000402152.2:p.Leu859Pro	P	?	gnomAD_AMR	0.0004342	0.000115478	amr	0.000434229	0.000123207	0.000127429	nfe	0.000194527	0.000194527	Pathogenic/Likely pathogenic	Pathogenic	MONDO:MONDO:0009904,MedGen:C0268450,OMIM:263800,Orphanet:358|MedGen:CN517202	Familial hypokalemia-hypomagnesemia|not provided	germline;paternal	criteria provided, multiple submitters, no conflicts	4	AR	?	?	?	1826.17	PASS	PASS	0.000296736	1	3370	0
chr1	26387675	chr1:26387675_ACT/A	ACT	A	ENST00000374272	frameshift_variant	rs540072010	HIGH	HC	?	?	-1	deletion	TRIM63	protein_coding	other	YES	ENST00000374272.3:c.481_482del	ENSP00000363390.3:p.Ser161CysfsTer8	VUS	?	EA	0.003392	3.98378e-05	afr	0.000123092	6.17175e-05	6.37592e-05	afr	0.00011489	6.49013e-05	Pathogenic	Pathogenic	MeSH:D030342,MedGen:C0950123	Inborn genetic diseases	germline	criteria provided, single submitter	1	?	?	?	?	3059.1	PASS	PASS	0.000296736	1	3370	0
chr6	7580222	chr6:7580222_C/T	C	T	ENST00000379802	stop_gained	rs121912997	HIGH	?	?	?	1	SNV	DSP	protein_coding	ACMG59	YES	ENST00000379802.3:c.3799C>T	ENSP00000369129.3:p.Arg1267Ter	P	?	?	?	?	?	?	?	?	?	?	?	Likely pathogenic	Pathogenic	MONDO:MONDO:0011581,MedGen:C1854063,OMIM:605676,Orphanet:65282|EFO:EFO_0000407,Human Phenotype Ontology:HP:0001644,Human Phenotype Ontology:HP:0001725,Human Phenotype Ontology:HP:0005159,Human Phenotype Ontology:HP:0200130,MONDO:MONDO:0005021,MedGen:C0007193,Orphanet:217604;MONDO:MONDO:0002442,MeSH:D008133,MedGen:C0023976,OMIM:PS192500|MedGen:CN517202	Dilated cardiomyopathy with woolly hair and keratoderma|Primary dilated cardiomyopathy;Long QT syndrome|not provided	germline	criteria provided, single submitter	3	AD	?	?	?	1973.17	PASS	PASS	0.000296736	1	3370	0
chr7	107557794	chr7:107557794_G/A	G	A	ENST00000205402	missense_variant	rs121964992	MODERATE	?	deleterious(0.01)	probably_damaging(0.999)	1	SNV	DLD	protein_coding	other	YES	ENST00000205402.5:c.1123G>A	ENSP00000205402.3:p.Glu375Lys	P	?	gnomAD_ASJ	0.002283	9.55254e-05	nfe	8.80561e-06	8.80561e-06	3.18431e-05	nfe	6.48004e-05	6.48004e-05	Pathogenic/Likely pathogenic	Pathogenic	MONDO:MONDO:0009529,MedGen:CN043137,OMIM:246900,Orphanet:2394,Orphanet:765|MedGen:CN517202|MedGen:CN239383|MeSH:D030342,MedGen:C0950123	Maple syrup urine disease, type 3|not provided|DLD-Related Disorders|Inborn genetic diseases	germline;unknown	criteria provided, multiple submitters, no conflicts	7	AR	?	?	?	2111.17	PASS	PASS	0.000296736	1	3370	0
chr17	7125591	chr17:7125591_T/C	T	C	ENST00000543245	missense_variant	rs113994167	MODERATE	?	deleterious(0)	benign(0.406)	1	SNV	ACADVL	protein_coding	other	YES	ENST00000543245.2:c.917T>C	ENSP00000438689.2:p.Val306Ala	P	?	gnomAD_NFE	0.002348	0.00126494	nfe	0.00234824	0.00234824	0.000893199	nfe	0.0014282	0.0014282	Pathogenic	Pathogenic	MONDO:MONDO:0008723,MedGen:C3887523,OMIM:201475,Orphanet:26793|MedGen:CN517202	Very long chain acyl-CoA dehydrogenase deficiency|not provided	germline;unknown	criteria provided, multiple submitters, no conflicts	16	AR	?	?	?	3465.31	PASS	PASS	0.000593472	2	3370	0
chr12	102163960	chr12:102163960_G/A	G	A	ENST00000299314	stop_gained	rs397507447	HIGH	HC	?	?	-1	SNV	GNPTAB	protein_coding	other	YES	ENST00000299314.7:c.1123C>T	ENSP00000299314.7:p.Arg375Ter	P	?	gnomAD_NFE	8.797e-05	3.9781e-05	nfe	8.79724e-05	8.79724e-05	0.000383191	nfe	0.000780437	0.000780437	Pathogenic	Pathogenic	MONDO:MONDO:0009650,MedGen:C2673377,OMIM:252500,Orphanet:576|MedGen:CN239375|MedGen:CN517202|MONDO:MONDO:0018931,MedGen:C0033788,OMIM:252600,Orphanet:423461,Orphanet:577|MONDO:MONDO:0009650,MedGen:C2673377,OMIM:252500,Orphanet:576;MONDO:MONDO:0018931,MedGen:C0033788,OMIM:252600,Orphanet:423461,Orphanet:577	Mucolipidosis type II|GNPTAB-Related Disorders|not provided|Pseudo-Hurler polydystrophy|Mucolipidosis type II;Pseudo-Hurler polydystrophy	germline;unknown	criteria provided, multiple submitters, no conflicts	7	AR	0.001486	2	1346	2948.91	PASS	PASS	0.000593472	2	3370	0
chr9	108358912	chr9:108358912_C/T	C	T	ENST00000223528	stop_gained	rs119463990	HIGH	HC	?	?	1	SNV	FKTN	protein_coding	other	YES	ENST00000223528.2:c.139C>T	ENSP00000223528.2:p.Arg47Ter	P	?	gnomAD_AMR	2.892e-05	1.59188e-05	amr	2.89218e-05	2.64057e-05	?	?	?	?	Pathogenic	Pathogenic	MedGen:CN355827|MedGen:CN517202|MedGen:C0265221,OMIM:PS236670,Orphanet:899	Congenital muscular dystrophy-dystroglycanopathy with brain and eye anomalies, type A4|not provided|Walker-Warburg congenital muscular dystrophy	germline	criteria provided, multiple submitters, no conflicts	3	AR	?	?	?	1424.17	PASS	PASS	0.000296736	1	3370	0
chr16	56913065	chr16:56913065_T/C	T	C	ENST00000438926	missense_variant	rs28936387	MODERATE	?	deleterious(0)	probably_damaging(1)	1	SNV	SLC12A3	protein_coding	other	YES	ENST00000438926.2:c.1261T>C	ENSP00000402152.2:p.Cys421Arg	VUS	?	gnomAD_NFE	8.835e-06	3.9901e-06	nfe	8.8347e-06	8.8347e-06	?	?	?	?	Pathogenic	Pathogenic	MONDO:MONDO:0009904,MedGen:C0268450,OMIM:263800,Orphanet:358|MedGen:CN517202	Familial hypokalemia-hypomagnesemia|not provided	germline	criteria provided, single submitter	2	AR	?	?	?	1298.17	PASS	PASS	0.000296736	1	3370	0
chr16	56913505	chr16:56913505_G/A	G	A	ENST00000438926	missense_variant	rs374163823	MODERATE	?	deleterious(0.01)	probably_damaging(0.98)	1	SNV	SLC12A3	protein_coding	other	YES	ENST00000438926.2:c.1387G>A	ENSP00000402152.2:p.Gly463Arg	P	?	EA	0.0001163	2.78802e-05	amr	5.78436e-05	3.52181e-05	3.18959e-05	nfe	6.49013e-05	6.49013e-05	Pathogenic/Likely pathogenic	Pathogenic	MONDO:MONDO:0009904,MedGen:C0268450,OMIM:263800,Orphanet:358|MedGen:CN517202	Familial hypokalemia-hypomagnesemia|not provided	germline	criteria provided, multiple submitters, no conflicts	2	AR	?	?	?	1636.17	PASS	PASS	0.000296736	1	3370	0
chr16	56947189	chr16:56947189_G/A	G	A	ENST00000438926	missense_variant	rs34803727	MODERATE	?	deleterious(0.02)	possibly_damaging(0.894)	1	SNV	SLC12A3	protein_coding	other	YES	ENST00000438926.2:c.2965G>A	ENSP00000402152.2:p.Gly989Arg	P	?	EA	0.0001163	5.57769e-05	nfe	0.00010593	0.00010593	9.5584e-05	amr	0.00117925	0.000129685	Pathogenic/Likely pathogenic	Pathogenic	MedGen:CN517202|MONDO:MONDO:0009904,MedGen:C0268450,OMIM:263800,Orphanet:358	not provided|Familial hypokalemia-hypomagnesemia	germline;unknown	criteria provided, multiple submitters, no conflicts	4	AR	?	?	?	1201.17	PASS	PASS	0.000296736	1	3370	0
chr5	223624	chr5:223624_C/T	C	T	ENST00000264932	stop_gained	rs142441643	HIGH	HC	?	?	1	SNV	SDHA	protein_coding	other	YES	ENST00000264932.6:c.91C>T	ENSP00000264932.6:p.Arg31Ter	P	?	gnomAD_NFE	0.0003966	0.000195079	nfe	0.000396602	0.000396602	0.00031837	eas	0.000641026	0.000518269	Pathogenic	Pathogenic	MONDO:MONDO:0015356,MedGen:C0027672,Orphanet:140162|MONDO:MONDO:0013602,MedGen:C3279992,OMIM:614165,Orphanet:29072|MONDO:MONDO:0011424,MedGen:C1858592,OMIM:604287,Orphanet:139411|MedGen:CN517202|MONDO:MONDO:0009641,MedGen:C1855008,OMIM:252011,Orphanet:3208;MONDO:MONDO:0013602,MedGen:C3279992,OMIM:614165,Orphanet:29072|MONDO:MONDO:0016691,MedGen:C0334583,Orphanet:251612|MONDO:MONDO:0009723,MedGen:…	Hereditary cancer-predisposing syndrome|Paragangliomas 5|Carney triad|not provided|Mitochondrial complex II deficiency;Paragangliomas 5|Pilocytic astrocytoma|Leigh syndrome;Mitochondrial complex II deficiency;Paragangliomas 5;Dilated cardiomyopathy 1GG|Leigh syndrome|Rhabdomyosarcoma (disease)	germline;paternal;unknown	criteria provided, multiple submitters, no conflicts	17	AR	?	?	?	1728.17	PASS	PASS	0.000296736	1	3370	0
chr16	8891792	chr16:8891792_C/G	C	G	ENST00000268261	missense_variant	rs760265100	MODERATE	?	tolerated(0.08)	possibly_damaging(0.83)	1	SNV	PMM2	protein_coding	other	YES	ENST00000268261.4:c.53C>G	ENSP00000268261.4:p.Thr18Ser	LP	?	gnomAD_NFE	3.864e-05	1.73262e-05	nfe	3.86406e-05	3.86406e-05	?	?	?	?	Likely pathogenic	Pathogenic	MeSH:D030342,MedGen:C0950123|MONDO:MONDO:0008907,MedGen:C0349653,OMIM:212065,Orphanet:79318	Inborn genetic diseases|Congenital disorder of glycosylation, type Ia	germline	criteria provided, multiple submitters, no conflicts	2	AR	?	?	?	538.17	PASS	PASS	0.000296736	1	3370	0
chr17	78090814	chr17:78090814_G/C	G	C	ENST00000302262	missense_variant	rs752921215	MODERATE	?	deleterious(0)	probably_damaging(0.999)	1	SNV	GAA	protein_coding	other	YES	ENST00000302262.3:c.2237G>C	ENSP00000305692.3:p.Trp746Ser	P	?	gnomAD_AFR	0.0003701	6.77982e-05	afr	0.000370096	4.41688e-05	9.5584e-05	afr	0.000229568	6.48761e-05	Pathogenic/Likely pathogenic	Pathogenic	MONDO:MONDO:0009290,MedGen:C0017921,OMIM:232300,Orphanet:365	Glycogen storage disease, type II	germline;inherited;unknown	criteria provided, multiple submitters, no conflicts	5	AR	0.0007215	1	1386	1451.17	PASS	PASS	0.000296736	1	3370	0
chr12	2702421	chr12:2702421_G/A	G	A	ENST00000347598	missense_variant	rs786205753	MODERATE	?	deleterious(0.02)	probably_damaging(0.999)	1	SNV	CACNA1C	protein_coding	other	YES	ENST00000347598.4:c.2573G>A	ENSP00000266376.6:p.Arg858His	LP	?	?	?	?	?	?	?	?	?	?	?	Pathogenic	Pathogenic	MONDO:MONDO:0002442,MeSH:D008133,MedGen:C0023976,OMIM:PS192500|MONDO:MONDO:0032756,MedGen:CN260585,OMIM:618447	Long QT syndrome|Long QT syndrome 8	germline	criteria provided, single submitter	2	AD	?	?	?	1477.17	PASS	PASS	0.000296736	1	3370	0
chr11	2466615	chr11:2466615_C/G	C	G	ENST00000155840	missense_variant	rs1337409061	MODERATE	?	tolerated(0.34)	benign(0.094)	1	SNV	KCNQ1	protein_coding	ACMG59	YES	ENST00000155840.5:c.287C>G	ENSP00000155840.2:p.Thr96Arg	VUS	?	gnomAD_NFE	2.992e-05	1.34506e-05	nfe	2.99186e-05	2.99186e-05	3.20657e-05	nfe	6.51296e-05	6.51296e-05	Likely pathogenic	Pathogenic	MedGen:C4551647,OMIM:192500,Orphanet:101016,Orphanet:768	Long QT syndrome 1	unknown	criteria provided, single submitter	1	AD	?	?	?	3587.42	PASS	PASS	0.000890208	3	3370	0
chr16	16284103	chr16:16284103_C/T	C	T	ENST00000205557	missense_variant	rs72653772	MODERATE	?	deleterious(0)	probably_damaging(1)	-1	SNV	ABCC6	protein_coding	other	YES	ENST00000205557.7:c.1553G>A	ENSP00000205557.7:p.Arg518Gln	P	?	gnomAD_OTH	0.0001631	8.35695e-05	nfe	0.000132047	0.000132047	6.37389e-05	afr	0.000114837	6.48593e-05	Pathogenic	Pathogenic	MedGen:CN517202|MONDO:MONDO:0009925,MedGen:C0033847,OMIM:264800,Orphanet:758|MONDO:MONDO:0009925,MedGen:C0033847,OMIM:264800,Orphanet:758;MONDO:MONDO:0013768,MedGen:C3276161,OMIM:614473,Orphanet:51608;MONDO:MONDO:0008333,MedGen:C1867450,OMIM:177850,Orphanet:758	not provided|Pseudoxanthoma elasticum|Pseudoxanthoma elasticum;Generalized arterial calcification of infancy 2;Pseudoxanthoma elasticum, forme fruste	germline;unknown	criteria provided, multiple submitters, no conflicts	3	AR	?	?	?	1054.17	PASS	PASS	0.000296736	1	3370	0
chr3	158369914	chr3:158369914_CT/C	CT	C	ENST00000486715	frameshift_variant	rs745718158	HIGH	HC	?	?	1	deletion	GFM1	protein_coding	other	YES	ENST00000486715.1:c.720del	ENSP00000419038.1:p.Glu241AsnfsTer2	P	?	EA	0.0001212	1.98847e-05	nfe	4.39591e-05	4.39591e-05	?	?	?	?	Pathogenic	Pathogenic	MedGen:CN517202|MONDO:MONDO:0012191,MedGen:C1836797,OMIM:609060,Orphanet:137681	not provided|Combined oxidative phosphorylation deficiency 1	germline	criteria provided, single submitter	2	AR	?	?	?	2566.1	PASS	PASS	0.000296736	1	3370	0
chr2	73680886	chr2:73680886_T/TA	T	TA	ENST00000264448	frameshift_variant	rs1553404426	HIGH	HC	?	?	1	insertion	ALMS1	protein_coding	other	YES	ENST00000264448.6:c.7234dup	ENSP00000264448.6:p.Ser2412LysfsTer2	P	?	?	?	?	?	?	?	?	?	?	?	Likely pathogenic	Pathogenic	MONDO:MONDO:0008763,MedGen:C0268425,OMIM:203800,Orphanet:64	Alstrom syndrome	unknown	criteria provided, single submitter	1	AR	?	?	?	1579.1	PASS	PASS	0.000296736	1	3370	0
chr16	56919275	chr16:56919275_C/T	C	T	ENST00000438926	missense_variant,splice_region_variant	rs200697179	MODERATE	?	deleterious(0.01)	probably_damaging(0.994)	1	SNV	SLC12A3	protein_coding	other	YES	ENST00000438926.2:c.1924C>T	ENSP00000402152.2:p.Arg642Cys	P	0.0002	EAS	0.001	0.000125867	eas	0.000694444	4.8289e-05	6.37471e-05	afr	0.000114969	6.48677e-05	Pathogenic	Pathogenic	MedGen:CN517202	not provided	germline	criteria provided, single submitter	1	AR	?	?	?	950.17	PASS	PASS	0.000296736	1	3370	0
chr2	73800314	chr2:73800314_TAGAG/T	TAGAG	T	ENST00000264448	frameshift_variant	rs747272625	HIGH	HC	?	?	1	deletion	ALMS1	protein_coding	other	YES	ENST00000264448.6:c.11310_11313del	ENSP00000264448.6:p.Glu3771TrpfsTer18	P	?	gnomAD_NFE	5.344e-05	2.42164e-05	nfe	5.34435e-05	5.34435e-05	?	?	?	?	Pathogenic	Pathogenic	MONDO:MONDO:0008763,MedGen:C0268425,OMIM:203800,Orphanet:64	Alstrom syndrome	germline;maternal;unknown	criteria provided, multiple submitters, no conflicts	3	AR	?	?	?	15804.4	PASS	PASS	0.000890208	3	3370	0
chr16	56920275	chr16:56920275_G/T	G	T	ENST00000438926	splice_acceptor_variant	rs755560627	HIGH	HC	?	?	1	SNV	SLC12A3	protein_coding	other	YES	ENST00000438926.2:c.1926-1G>T	?	P	?	gnomAD_NFE	2.669e-05	1.20106e-05	nfe	2.66909e-05	2.66909e-05	?	?	?	?	Pathogenic	Pathogenic	MONDO:MONDO:0009904,MedGen:C0268450,OMIM:263800,Orphanet:358|MedGen:CN517202	Familial hypokalemia-hypomagnesemia|not provided	germline	criteria provided, single submitter	2	AR	?	?	?	2427.17	PASS	PASS	0.000296736	1	3370	0
chr1	100381954	chr1:100381954_A/G	A	G	ENST00000294724	intron_variant	rs369973784	MODIFIER	?	?	?	1	SNV	AGL	protein_coding	other	YES	ENST00000294724.4:c.4260-12A>G	?	LP	?	AA	0.0004541	5.75313e-05	afr	0.00024975	5.40025e-05	3.18573e-05	eas	0.000641026	0	Pathogenic/Likely pathogenic	Pathogenic	MedGen:C1968740|MedGen:C1968739|MONDO:MONDO:0009291,MedGen:C0017922,OMIM:232400,Orphanet:366|MedGen:CN517202	Glycogen storage disease IIIb|Glycogen storage disease IIIa|Glycogen storage disease type III|not provided	germline;unknown	criteria provided, multiple submitters, no conflicts	8	AR	?	?	?	1869.17	PASS	PASS	0.000296736	1	3370	0
chr11	119155742	chr11:119155742_C/T	C	T	ENST00000264033	stop_gained	rs778927765	HIGH	HC	?	?	1	SNV	CBL	protein_coding	other	YES	ENST00000264033.4:c.1495C>T	ENSP00000264033.3:p.Arg499Ter	P	?	gnomAD_AFR,gnomAD_AMR,gnomAD_ASJ,gnomAD_EAS,gnomAD_FIN,gnomAD_NFE,gnomAD_OTH,gnomAD_SAS	0	0	?	?	0	?	?	?	?	Likely pathogenic	Pathogenic	Human Phenotype Ontology:HP:0002859,MONDO:MONDO:0005212,MeSH:D012208,MedGen:C0035412,Orphanet:780	Rhabdomyosarcoma (disease)	germline	no assertion criteria provided	1	AD	?	?	?	3019.17	PASS	PASS	0.000296736	1	3370	0
chr2	44102516	chr2:44102516_G/A	G	A	ENST00000272286	missense_variant	rs137852988	MODERATE	?	deleterious(0)	probably_damaging(0.978)	1	SNV	ABCG8	protein_coding	other	YES	ENST00000272286.2:c.1720G>A	ENSP00000272286.2:p.Gly574Arg	P	?	gnomAD_OTH	0.0003264	6.38279e-05	nfe	9.7144e-05	9.7144e-05	6.37267e-05	nfe	6.48593e-05	6.48593e-05	Pathogenic/Likely pathogenic	Pathogenic	MONDO:MONDO:0008863,MedGen:C0342907,OMIM:PS210250,OMIM:PS215250,Orphanet:2882|MedGen:CN517202|MONDO:MONDO:0020747,MedGen:C5231390,OMIM:210250	Sitosterolemia|not provided|Sitosterolemia 1	germline;unknown	criteria provided, multiple submitters, no conflicts	4	AR	?	?	?	2447.17	PASS	PASS	0.000296736	1	3370	0
chr6	129588365	chr6:129588365_G/C	G	C	ENST00000421865	splice_donor_variant	rs945091158	HIGH	HC	?	?	1	SNV	LAMA2	protein_coding	other	YES	ENST00000421865.2:c.2322+1G>C	?	P	?	gnomAD_NFE	8.822e-06	3.98556e-06	nfe	8.82192e-06	8.82192e-06	?	?	?	?	Likely pathogenic	Pathogenic	MONDO:MONDO:0011925,MedGen:C1263858,OMIM:607855,Orphanet:258|MedGen:CN117977	Merosin deficient congenital muscular dystrophy|Laminin alpha 2-related dystrophy	germline;unknown	criteria provided, multiple submitters, no conflicts	2	AR	?	?	?	1730.17	PASS	PASS	0.000296736	1	3370	0
chr6	74191892	chr6:74191892_C/T	C	T	ENST00000415954	missense_variant	rs1459252796	MODERATE	?	deleterious(0)	probably_damaging(0.998)	1	SNV	MTO1	protein_coding	other	YES	ENST00000415954.2:c.1510C>T	ENSP00000402038.2:p.Arg504Cys	LP	?	gnomAD_NFE	8.79e-06	3.97633e-06	nfe	8.78997e-06	8.78997e-06	?	?	?	?	Likely pathogenic	Pathogenic	MONDO:MONDO:0013865,MedGen:C3553529,OMIM:614702,Orphanet:314637	Combined oxidative phosphorylation deficiency 10	germline	criteria provided, single submitter	1	AR	?	?	?	2608.17	PASS	PASS	0.000296736	1	3370	0
chr5	131705800	chr5:131705800_C/T	C	T	ENST00000245407	missense_variant	rs202088921	MODERATE	?	deleterious(0)	probably_damaging(0.997)	1	SNV	SLC22A5	protein_coding	other	YES	ENST00000245407.3:c.136C>T	ENSP00000245407.3:p.Pro46Ser	P	?	EA	0.0009304	0.000446348	nfe	0.000885877	0.000885877	0.000286953	nfe	0.000519211	0.000519211	Pathogenic/Likely pathogenic	Pathogenic	MONDO:MONDO:0008919,MedGen:C0342788,OMIM:212140,Orphanet:158|MedGen:CN517202	Renal carnitine transport defect|not provided	germline;unknown	criteria provided, multiple submitters, no conflicts	12	AR	?	?	?	1373.17	PASS	PASS	0.000296736	1	3370	0
chr2	73651985	chr2:73651985_TGGACACA/T	TGGACACA	T	ENST00000264448	frameshift_variant	rs761292021	HIGH	HC	?	?	1	deletion	ALMS1	protein_coding	other	YES	ENST00000264448.6:c.1196_1202del	ENSP00000264448.6:p.Thr399LysfsTer11	P	?	gnomAD_FIN	4.721e-05	1.22791e-05	nfe	1.79688e-05	1.79688e-05	6.36699e-05	nfe	0.000129584	0.000129584	Pathogenic/Likely pathogenic	Pathogenic	MONDO:MONDO:0008763,MedGen:C0268425,OMIM:203800,Orphanet:64|Human Phenotype Ontology:HP:0000556,Human Phenotype Ontology:HP:0007736,Human Phenotype Ontology:HP:0007910,Human Phenotype Ontology:HP:0007974,Human Phenotype Ontology:HP:0007982,MONDO:MONDO:0019118,MeSH:D058499,MedGen:C0854723,Orphanet:71862|MedGen:CN517202	Alstrom syndrome|Retinal dystrophy|not provided	germline;paternal;unknown	criteria provided, multiple submitters, no conflicts	5	AR	0.002183	3	1374	1803.1	PASS	PASS	0.000296736	1	3370	0
chr3	81586172	chr3:81586172_G/A	G	A	ENST00000429644	missense_variant	rs552094593	MODERATE	?	deleterious(0)	probably_damaging(1)	-1	SNV	GBE1	protein_coding	other	YES	ENST00000429644.2:c.1693C>T	ENSP00000410833.2:p.Arg565Trp	LP	?	gnomAD_SAS	3.68e-05	8.90099e-06	sas	3.68026e-05	9.62575e-06	?	?	?	?	Likely pathogenic	Pathogenic	MedGen:CN517202|Human Phenotype Ontology:HP:0001989,MedGen:C3151520;Human Phenotype Ontology:HP:0001389,Human Phenotype Ontology:HP:0001390,Human Phenotype Ontology:HP:0002759,Human Phenotype Ontology:HP:0002804,Human Phenotype Ontology:HP:0005188,Human Phenotype Ontology:HP:0005663,Human Phenotype Ontology:HP:0005809,Human Phenotype Ontology:HP:0005859,MeSH:D001176,MedGen:C0003886,Orphanet:1037	not provided|Fetal akinesia sequence;Arthrogryposis multiplex congenita	germline;inherited	criteria provided, multiple submitters, no conflicts	2	AR	?	?	?	1304.17	PASS	PASS	0.000296736	1	3370	0
chr1	237947295	chr1:237947295_G/A	G	A	ENST00000366574	missense_variant	rs753850982	MODERATE	?	deleterious(0.02)	benign(0.109)	1	SNV	RYR2	protein_coding	ACMG59	YES	ENST00000366574.2:c.12283G>A	ENSP00000355533.2:p.Gly4095Ser	LP	?	gnomAD_OTH	0.0001661	1.20995e-05	sas	6.54022e-05	0	?	?	?	?	Likely pathogenic	Pathogenic	MedGen:CN517202	not provided	germline	criteria provided, single submitter	1	AD	?	?	?	2010.17	PASS	PASS	0.000296736	1	3370	0
chr11	2606505	chr11:2606505_C/T	C	T	ENST00000155840	missense_variant	rs199473411	MODERATE	?	deleterious(0)	probably_damaging(0.996)	1	SNV	KCNQ1	protein_coding	ACMG59	YES	ENST00000155840.5:c.1096C>T	ENSP00000155840.2:p.Arg366Trp	P	?	?	?	?	?	?	?	?	?	?	?	Pathogenic/Likely pathogenic	Pathogenic	MONDO:MONDO:0002442,MeSH:D008133,MedGen:C0023976,OMIM:PS192500|MONDO:MONDO:0019171,MedGen:C1141890,OMIM:PS192500,Orphanet:768|MedGen:CN517202|MedGen:C4551647,OMIM:192500,Orphanet:101016,Orphanet:768|MedGen:CN230736	Long QT syndrome|Congenital long QT syndrome|not provided|Long QT syndrome 1|Cardiovascular phenotype	germline;maternal;unknown	criteria provided, multiple submitters, no conflicts	9	AD	?	?	?	1708.17	PASS	PASS	0.000296736	1	3370	0
chr6	44278832	chr6:44278832_G/GC	G	GC	ENST00000244571	frameshift_variant	rs587777589	HIGH	HC	?	?	-1	insertion	AARS2	protein_coding	other	YES	ENST00000244571.4:c.647dup	ENSP00000244571.4:p.Cys218LeufsTer6	P	?	gnomAD_NFE	0.000141	7.16932e-05	nfe	0.000140972	0.000140972	6.37308e-05	afr	0.000114863	6.48508e-05	Pathogenic	Pathogenic	MONDO:MONDO:0013570,MedGen:C3279793,OMIM:614096,Orphanet:319504|Human Phenotype Ontology:HP:0002089,MedGen:C0265783|MedGen:CN517202	Combined oxidative phosphorylation deficiency 8|Pulmonary hypoplasia|not provided	germline;maternal	criteria provided, multiple submitters, no conflicts	3	AR	?	?	?	1248.1	PASS	PASS	0.000296736	1	3370	0
chr2	179406990	chr2:179406990_C/G	C	G	ENST00000589042	splice_donor_variant	rs727505319	HIGH	HC	?	?	-1	SNV	TTN	protein_coding	other	YES	ENST00000589042.1:c.97492+1G>C	?	P	?	?	?	?	?	?	?	?	?	?	?	Pathogenic/Likely pathogenic	Pathogenic	EFO:EFO_0000407,Human Phenotype Ontology:HP:0001644,Human Phenotype Ontology:HP:0001725,Human Phenotype Ontology:HP:0005159,Human Phenotype Ontology:HP:0200130,MONDO:MONDO:0005021,MedGen:C0007193,Orphanet:217604|MedGen:CN517202|MONDO:MONDO:0011400,MedGen:C1858763,OMIM:604145,Orphanet:154;MONDO:MONDO:0012127,MedGen:C1837342,OMIM:608807,Orphanet:140922|Human Phenotype Ontology:HP:0001638,MONDO:MOND…	Primary dilated cardiomyopathy|not provided|Dilated cardiomyopathy 1G;Limb-girdle muscular dystrophy, type 2J|Cardiomyopathy	germline	criteria provided, multiple submitters, no conflicts	6	?	?	?	?	1824.17	PASS	PASS	0.000296736	1	3370	0
chr1	100353665	chr1:100353665_G/T	G	T	ENST00000294724	splice_donor_variant	?	HIGH	HC	?	?	1	SNV	AGL	protein_coding	other	YES	ENST00000294724.4:c.2812+1G>T	?	P	?	?	?	?	?	?	?	?	?	?	?	?	?	?	?	?	?	?	AR	?	?	?	2005.17	PASS	PASS	0.000296736	1	3370	0
chr11	119149218	chr11:119149218_AGG/A	AGG	A	ENST00000264033	splice_acceptor_variant,coding_sequence_variant	?	HIGH	HC	?	?	1	deletion	CBL	protein_coding	other	YES	ENST00000264033.4:c.1228-1_1228del	?	P	?	?	?	?	?	?	?	?	?	?	?	?	?	?	?	?	?	?	AD	?	?	?	676.1	PASS	PASS	0.000296736	1	3370	0
chr11	119149226	chr11:119149226_G/GAAGGTCAGGGCTGTCCTTTCTGCCGATGTGAAATT	G	GAAGGTCAGGGCTGTCCTTTCTGCCGATGTGAAATT	ENST00000264033	frameshift_variant	?	HIGH	HC	?	?	1	insertion	CBL	protein_coding	other	YES	ENST00000264033.4:c.1237_1271dup	ENSP00000264033.3:p.Gly425ValfsTer19	P	?	?	?	?	?	?	?	?	?	?	?	?	?	?	?	?	?	?	AD	?	?	?	589.1	PASS	PASS	0.000296736	1	3370	0
chr13	110827576	chr13:110827576_G/A	G	A	ENST00000375820	stop_gained	?	HIGH	HC	?	?	-1	SNV	COL4A1	protein_coding	other	YES	ENST00000375820.4:c.3187C>T	ENSP00000364979.4:p.Arg1063Ter	P	?	?	?	?	?	?	?	?	?	?	?	?	?	?	?	?	?	?	AD	?	?	?	7365.91	PASS	PASS	0.000593472	2	3370	0
chr6	152545716	chr6:152545716_G/C	G	C	ENST00000367255	stop_gained	?	HIGH	HC	?	?	-1	SNV	SYNE1	protein_coding	other	YES	ENST00000367255.5:c.21435C>G	ENSP00000356224.5:p.Tyr7145Ter	P	?	?	?	?	?	?	?	?	?	?	?	?	?	?	?	?	?	?	AD	?	?	?	2551.17	PASS	PASS	0.000296736	1	3370	0
chr12	22063164	chr12:22063164_A/T	A	T	ENST00000261200	stop_gained	?	HIGH	HC	?	?	-1	SNV	ABCC9	protein_coding	other	YES	ENST00000261200.4:c.1247T>A	ENSP00000261200.4:p.Leu416Ter	P	?	?	?	?	?	?	?	?	?	?	?	?	?	?	?	?	?	?	AD	?	?	?	1387.17	PASS	PASS	0.000296736	1	3370	0
chr1	100327271	chr1:100327271_T/A	T	A	ENST00000294724	splice_donor_variant	?	HIGH	HC	?	?	1	SNV	AGL	protein_coding	other	YES	ENST00000294724.4:c.293+2T>A	?	P	?	?	?	?	?	?	?	?	?	?	?	?	?	?	?	?	?	?	AR	?	?	?	1224.17	PASS	PASS	0.000296736	1	3370	0
chr2	44051559	chr2:44051559_G/GAC	G	GAC	ENST00000260645	frameshift_variant	?	HIGH	HC	?	?	-1	insertion	ABCG5	protein_coding	other	YES	ENST00000260645.1:c.915_916dup	ENSP00000260645.1:p.Ser306CysfsTer12	P	?	?	?	?	?	?	?	?	?	?	?	?	?	?	?	?	?	?	AR	?	?	?	4558.1	PASS	PASS	0.000296736	1	3370	0
chr16	15917230	chr16:15917230_A/T	A	T	ENST00000396324	stop_gained	?	HIGH	HC	?	?	-1	SNV	MYH11	protein_coding	ACMG59	YES	ENST00000396324.3:c.384T>A	ENSP00000379616.3:p.Tyr128Ter	P	?	?	?	?	?	?	?	?	?	?	?	?	?	?	?	?	?	?	AD	?	?	?	898.17	PASS	PASS	0.000296736	1	3370	0
chr2	44079911	chr2:44079911_AC/A	AC	A	ENST00000272286	frameshift_variant	?	HIGH	HC	?	?	1	deletion	ABCG8	protein_coding	other	YES	ENST00000272286.2:c.873del	ENSP00000272286.2:p.Ile292SerfsTer3	P	?	?	?	?	?	?	?	?	?	?	?	?	?	?	?	?	?	?	AR	?	?	?	2086.17	PASS	PASS	0.000296736	1	3370	0
chr2	179436920	chr2:179436920_G/A	G	A	ENST00000589042	stop_gained	?	HIGH	HC	?	?	-1	SNV	TTN	protein_coding	other	YES	ENST00000589042.1:c.73939C>T	ENSP00000467141.1:p.Arg24647Ter	P	?	?	?	?	?	?	?	?	?	?	?	?	?	?	?	?	?	?	AD,AR	?	?	?	1932.17	PASS	PASS	0.000296736	1	3370	0
chr2	179598174	chr2:179598174_G/T	G	T	ENST00000589042	stop_gained	?	HIGH	HC	?	?	-1	SNV	TTN	protein_coding	other	YES	ENST00000589042.1:c.15846C>A	ENSP00000467141.1:p.Tyr5282Ter	P	?	?	?	?	?	?	?	?	?	?	?	?	?	?	?	?	?	?	AD,AR	?	?	?	2239.17	PASS	PASS	0.000296736	1	3370	0
chr6	112454629	chr6:112454629_CT/C	CT	C	ENST00000230538	frameshift_variant	?	HIGH	HC	?	?	-1	deletion	LAMA4	protein_coding	other	YES	ENST00000230538.7:c.3617del	ENSP00000230538.7:p.Gln1206ArgfsTer90	P	?	?	?	?	?	?	?	?	?	?	?	?	?	?	?	?	?	?	AD	?	?	?	2407.1	PASS	PASS	0.000296736	1	3370	0
chr22	19754297	chr22:19754297_CG/C	CG	C	ENST00000332710	frameshift_variant	?	HIGH	LC	?	?	1	deletion	TBX1	protein_coding	other	YES	ENST00000332710.4:c.1396del	ENSP00000331791.4:p.Ala466ProfsTer?	LP	?	?	?	?	?	?	?	?	?	?	?	?	?	?	?	?	?	?	?	?	?	?	113.45	PASS	PASS	0.000296736	1	3370	0
chr1	147231223	chr1:147231223_C/A	C	A	ENST00000271348	stop_gained	?	HIGH	LC	?	?	-1	SNV	GJA5	protein_coding	other	YES	ENST00000271348.2:c.124G>T	ENSP00000271348.2:p.Glu42Ter	P	?	?	?	?	?	?	?	?	?	?	?	?	?	?	?	?	?	?	?	?	?	?	1639.17	PASS	PASS	0.000296736	1	3370	0
chr12	32832395	chr12:32832395_C/CGCAGGTGAGAGCA	C	CGCAGGTGAGAGCA	ENST00000549701	frameshift_variant	?	HIGH	HC	?	?	1	insertion	DNM1L	protein_coding	other	YES	ENST00000549701.1:c.102+2_102+14dup	?	VUS	?	?	?	?	?	?	?	?	?	?	?	?	?	?	?	?	?	?	AD,AR	?	?	?	500.1	PASS	PASS	0.000296736	1	3370	0
chr2	44059152	chr2:44059152_CTCCCCCAGGAAGG/C	CTCCCCCAGGAAGG	C	ENST00000260645	frameshift_variant	?	HIGH	HC	?	?	-1	deletion	ABCG5	protein_coding	other	YES	ENST00000260645.1:c.323_335del	ENSP00000260645.1:p.Thr108ArgfsTer4	P	?	?	?	?	?	?	?	?	?	?	?	?	?	?	?	?	?	?	AR	?	?	?	1574.1	PASS	PASS	0.000296736	1	3370	0
chr1	237433817	chr1:237433817_G/GT	G	GT	ENST00000366574	frameshift_variant	?	HIGH	HC	?	?	1	insertion	RYR2	protein_coding	ACMG59	YES	ENST00000366574.2:c.70dup	ENSP00000355533.2:p.Cys24LeufsTer61	P	?	?	?	?	?	?	?	?	?	?	?	?	?	?	?	?	?	?	AD	?	?	?	3071.1	PASS	PASS	0.000296736	1	3370	0
chr6	152763338	chr6:152763338_G/A	G	A	ENST00000367255	stop_gained	?	HIGH	HC	?	?	-1	SNV	SYNE1	protein_coding	other	YES	ENST00000367255.5:c.3880C>T	ENSP00000356224.5:p.Gln1294Ter	P	?	?	?	?	?	?	?	?	?	?	?	?	?	?	?	?	?	?	AD	?	?	?	1984.17	PASS	PASS	0.000296736	1	3370	0
chr20	33568395	chr20:33568395_CT/C	CT	C	ENST00000262873	frameshift_variant	?	HIGH	HC	?	?	1	deletion	MYH7B	protein_coding	other	YES	ENST00000262873.7:c.485del	ENSP00000262873.7:p.Phe162SerfsTer18	P	?	?	?	?	?	?	?	?	?	?	?	?	?	?	?	?	?	?	?	?	?	?	2505.1	PASS	PASS	0.000296736	1	3370	0
chr5	43609449	chr5:43609449_G/T	G	T	ENST00000264663	splice_donor_variant	?	HIGH	HC	?	?	1	SNV	NNT	protein_coding	other	YES	ENST00000264663.5:c.151+1G>T	?	P	?	?	?	?	?	?	?	?	?	?	?	?	?	?	?	?	?	?	AR	?	?	?	2243.17	PASS	PASS	0.000296736	1	3370	0
chr6	161010593	chr6:161010593_G/T	G	T	ENST00000447678	stop_gained	?	HIGH	HC	?	?	-1	SNV	LPA	protein_coding	other	YES	ENST00000447678.1:c.3939C>A	ENSP00000395608.1:p.Tyr1313Ter	VUS	?	?	?	?	?	?	?	?	?	?	?	?	?	?	?	?	?	?	?	?	?	?	1521.17	PASS	PASS	0.000296736	1	3370	0
chr2	179412221	chr2:179412221_C/A	C	A	ENST00000589042	stop_gained	?	HIGH	HC	?	?	-1	SNV	TTN	protein_coding	other	YES	ENST00000589042.1:c.94132G>T	ENSP00000467141.1:p.Glu31378Ter	P	?	?	?	?	?	?	?	?	?	?	?	?	?	?	?	?	?	?	AD,AR	?	?	?	2641.17	PASS	PASS	0.000296736	1	3370	0
chr6	44271984	chr6:44271984_GC/G	GC	G	ENST00000244571	frameshift_variant	?	HIGH	HC	?	?	-1	deletion	AARS2	protein_coding	other	YES	ENST00000244571.4:c.1940del	ENSP00000244571.4:p.Gly647AlafsTer20	P	?	?	?	?	?	?	?	?	?	?	?	?	?	?	?	?	?	?	AR	?	?	?	1301.1	PASS	PASS	0.000296736	1	3370	0
chr20	33585186	chr20:33585186_TCCGCGGGGCAGCGCGAGGGCTG/T	TCCGCGGGGCAGCGCGAGGGCTG	T	ENST00000262873	frameshift_variant	?	HIGH	HC	?	?	1	deletion	MYH7B	protein_coding	other	YES	ENST00000262873.7:c.3621_3642del	ENSP00000262873.7:p.Gly1208SerfsTer73	P	?	?	?	?	?	?	?	?	?	?	?	?	?	?	?	?	?	?	?	?	?	?	1566.1	PASS	PASS	0.000296736	1	3370	0
chr8	72267027	chr8:72267027_AT/A	AT	A	ENST00000340726	frameshift_variant	?	HIGH	HC	?	?	-1	deletion	EYA1	protein_coding	other	YES	ENST00000340726.3:c.113del	ENSP00000342626.3:p.Asn38MetfsTer10	P	?	?	?	?	?	?	?	?	?	?	?	?	?	?	?	?	?	?	AD	?	?	?	2054.1	PASS	PASS	0.000296736	1	3370	0
chr6	152644869	chr6:152644869_T/A	T	A	ENST00000367255	stop_gained	?	HIGH	HC	?	?	-1	SNV	SYNE1	protein_coding	other	YES	ENST00000367255.5:c.15661A>T	ENSP00000356224.5:p.Lys5221Ter	P	?	?	?	?	?	?	?	?	?	?	?	?	?	?	?	?	?	?	AD	?	?	?	2673.17	PASS	PASS	0.000296736	1	3370	0
chr18	19399609	chr18:19399609_T/C	T	C	ENST00000261537	splice_donor_variant	?	HIGH	HC	?	?	1	SNV	MIB1	protein_coding	other	YES	ENST00000261537.6:c.1829+2T>C	?	VUS	?	?	?	?	?	?	?	?	?	?	?	?	?	?	?	?	?	?	AD	?	?	?	2245.17	PASS	PASS	0.000296736	1	3370	0
chr1	115222283	chr1:115222283_G/A	G	A	ENST00000520113	stop_gained	?	HIGH	HC	?	?	-1	SNV	AMPD1	protein_coding	other	YES	ENST00000520113.2:c.913C>T	ENSP00000430075.2:p.Gln305Ter	P	?	?	?	?	?	?	?	?	?	?	?	?	?	?	?	?	?	?	AR	?	?	?	2755.17	PASS	PASS	0.000296736	1	3370	0
chr1	26387765	chr1:26387765_G/GTT	G	GTT	ENST00000374272	frameshift_variant	?	HIGH	HC	?	?	-1	insertion	TRIM63	protein_coding	other	YES	ENST00000374272.3:c.391_392dup	ENSP00000363390.3:p.Asn131LysfsTer41	VUS	?	?	?	?	?	?	?	?	?	?	?	?	?	?	?	?	?	?	?	?	?	?	2758.1	PASS	PASS	0.000296736	1	3370	0
chr6	26091068	chr6:26091068_G/C	G	C	ENST00000357618	splice_acceptor_variant	?	HIGH	HC	?	?	1	SNV	HFE	protein_coding	other	YES	ENST00000357618.5:c.77-1G>C	?	P	?	?	?	?	?	?	?	?	?	?	?	?	?	?	?	?	?	?	AD,AR	?	?	?	1367.17	PASS	PASS	0.000296736	1	3370	0
chr1	63064478	chr1:63064478_G/C	G	C	ENST00000371129	splice_donor_variant	?	HIGH	HC	?	?	1	SNV	ANGPTL3	protein_coding	other	YES	ENST00000371129.3:c.606+1G>C	?	P	?	?	?	?	?	?	?	?	?	?	?	?	?	?	?	?	?	?	AR	?	?	?	1200.17	PASS	PASS	0.000296736	1	3370	0
chr6	74192170	chr6:74192170_A/T	A	T	ENST00000415954	splice_acceptor_variant	?	HIGH	HC	?	?	1	SNV	MTO1	protein_coding	other	YES	ENST00000415954.2:c.1586-2A>T	?	P	?	?	?	?	?	?	?	?	?	?	?	?	?	?	?	?	?	?	AR	?	?	?	1566.17	PASS	PASS	0.000296736	1	3370	0
chr6	112461961	chr6:112461961_C/A	C	A	ENST00000230538	splice_donor_variant	?	HIGH	HC	?	?	-1	SNV	LAMA4	protein_coding	other	YES	ENST00000230538.7:c.2976+1G>T	?	P	?	?	?	?	?	?	?	?	?	?	?	?	?	?	?	?	?	?	AD	?	?	?	1216.17	PASS	PASS	0.000296736	1	3370	0
chr2	179391864	chr2:179391864_CT/C	CT	C	ENST00000589042	frameshift_variant	?	HIGH	LC	?	?	-1	deletion	TTN	protein_coding	other	YES	ENST00000589042.1:c.107850del	ENSP00000467141.1:p.Asp35951MetfsTer3	LP	?	?	?	?	?	?	?	?	?	?	?	?	?	?	?	?	?	?	?	?	?	?	4021.1	PASS	PASS	0.000296736	1	3370	0
chr2	179446316	chr2:179446316_G/A	G	A	ENST00000589042	stop_gained	?	HIGH	HC	?	?	-1	SNV	TTN	protein_coding	other	YES	ENST00000589042.1:c.66679C>T	ENSP00000467141.1:p.Gln22227Ter	P	?	?	?	?	?	?	?	?	?	?	?	?	?	?	?	?	?	?	AD,AR	?	?	?	2368.17	PASS	PASS	0.000296736	1	3370	0
chr11	2466373	chr11:2466373_G/A	G	A	ENST00000155840	stop_gained	?	HIGH	HC	?	?	1	SNV	KCNQ1	protein_coding	ACMG59	YES	ENST00000155840.5:c.45G>A	ENSP00000155840.2:p.Trp15Ter	P	?	?	?	?	?	?	?	?	?	?	?	?	?	?	?	?	?	?	AD	?	?	?	783.17	PASS	PASS	0.000296736	1	3370	0
chr14	23889261	chr14:23889261_CT/C	CT	C	ENST00000355349	frameshift_variant	?	HIGH	HC	?	?	-1	deletion	MYH7	protein_coding	ACMG59	YES	ENST00000355349.3:c.3518del	ENSP00000347507.3:p.Lys1173ArgfsTer41	P	?	?	?	?	?	?	?	?	?	?	?	?	?	?	?	?	?	?	AD	?	?	?	2632.85	PASS	PASS	0.000593472	2	3370	0
chr22	19885592	chr22:19885592_CATCAT/C	CATCAT	C	ENST00000400521	frameshift_variant	?	HIGH	HC	?	?	-1	deletion	TXNRD2	protein_coding	other	YES	ENST00000400521.1:c.739_743del	ENSP00000383365.1:p.Met247AlafsTer41	P	?	?	?	?	?	?	?	?	?	?	?	?	?	?	?	?	?	?	AR	?	?	?	2346.1	PASS	PASS	0.000296736	1	3370	0
chr22	19885597	chr22:19885597_T/TGGAGGGG	T	TGGAGGGG	ENST00000400521	frameshift_variant	?	HIGH	HC	?	?	-1	insertion	TXNRD2	protein_coding	other	YES	ENST00000400521.1:c.738_739insCCCCTCC	ENSP00000383365.1:p.Met247ProfsTer45	P	?	?	?	?	?	?	?	?	?	?	?	?	?	?	?	?	?	?	AR	?	?	?	2346.1	PASS	PASS	0.000296736	1	3370	0
chr2	179418687	chr2:179418687_AC/A	AC	A	ENST00000589042	frameshift_variant	?	HIGH	HC	?	?	-1	deletion	TTN	protein_coding	other	YES	ENST00000589042.1:c.89150del	ENSP00000467141.1:p.Gly29717ValfsTer25	P	?	?	?	?	?	?	?	?	?	?	?	?	?	?	?	?	?	?	AD,AR	?	?	?	3132.1	PASS	PASS	0.000296736	1	3370	0
chr1	227069688	chr1:227069688_C/CTG	C	CTG	ENST00000366783	frameshift_variant	?	HIGH	HC	?	?	1	insertion	PSEN2	protein_coding	other	YES	ENST00000366783.3:c.80_81insTG	ENSP00000355747.3:p.Pro28GlyfsTer53	LP	?	?	?	?	?	?	?	?	?	?	?	?	?	?	?	?	?	?	AD	?	?	?	2574.1	PASS	PASS	0.000296736	1	3370	0
chr1	227069694	chr1:227069694_GCTCC/G	GCTCC	G	ENST00000366783	frameshift_variant	?	HIGH	HC	?	?	1	deletion	PSEN2	protein_coding	other	YES	ENST00000366783.3:c.87_90del	ENSP00000355747.3:p.Ser30AlafsTer49	P	?	?	?	?	?	?	?	?	?	?	?	?	?	?	?	?	?	?	AD	?	?	?	2585.1	PASS	PASS	0.000296736	1	3370	0
chr17	7124268	chr17:7124268_ACG/A	ACG	A	ENST00000543245	frameshift_variant	?	HIGH	HC	?	?	1	deletion	ACADVL	protein_coding	other	YES	ENST00000543245.2:c.439_440del	ENSP00000438689.2:p.Ala147SerfsTer25	LP	?	?	?	?	?	?	?	?	?	?	?	?	?	?	?	?	?	?	AR	?	?	?	2019.1	PASS	PASS	0.000296736	1	3370	0
chr6	152583223	chr6:152583223_AT/A	AT	A	ENST00000367255	frameshift_variant	?	HIGH	HC	?	?	-1	deletion	SYNE1	protein_coding	other	YES	ENST00000367255.5:c.18915del	ENSP00000356224.5:p.Glu6305AspfsTer54	P	?	?	?	?	?	?	?	?	?	?	?	?	?	?	?	?	?	?	AD	?	?	?	1670.1	PASS	PASS	0.000296736	1	3370	0
chr2	220416484	chr2:220416484_TCG/T	TCG	T	ENST00000404537	frameshift_variant	?	HIGH	HC	?	?	-1	deletion	OBSL1	protein_coding	other	YES	ENST00000404537.1:c.5448_5449del	ENSP00000385636.1:p.Lys1818AspfsTer35	P	?	?	?	?	?	?	?	?	?	?	?	?	?	?	?	?	?	?	AR	?	?	?	902.1	PASS	PASS	0.000296736	1	3370	0
chr12	56101274	chr12:56101274_G/A	G	A	ENST00000553804	stop_gained	?	HIGH	HC	?	?	-1	SNV	ITGA7	protein_coding	other	YES	ENST00000553804.1:c.193C>T	ENSP00000452120.1:p.Arg65Ter	LP	?	?	?	?	?	?	?	?	?	?	?	?	?	?	?	?	?	?	AR	0.0007418	1	1348	590.17	PASS	PASS	0.000296736	1	3370	0
chr11	6631814	chr11:6631814_CTA/C	CTA	C	ENST00000396751	frameshift_variant	?	HIGH	LC	?	?	1	deletion	ILK	protein_coding	other	YES	ENST00000396751.2:c.1333_1334del	ENSP00000379975.2:p.Ile445ProfsTer2	P	?	?	?	?	?	?	?	?	?	?	?	?	?	?	?	?	?	?	?	?	?	?	2651.1	PASS	PASS	0.000296736	1	3370	0
chr14	64619435	chr14:64619435_G/A	G	A	ENST00000358025	splice_donor_variant	?	HIGH	HC	?	?	1	SNV	SYNE2	protein_coding	other	YES	ENST00000358025.3:c.15792+1G>A	?	P	?	?	?	?	?	?	?	?	?	?	?	?	?	?	?	?	?	?	AD	?	?	?	2150.17	PASS	PASS	0.000296736	1	3370	0
chr6	7580077	chr6:7580077_GACCA/G	GACCA	G	ENST00000379802	frameshift_variant	?	HIGH	HC	?	?	1	deletion	DSP	protein_coding	ACMG59	YES	ENST00000379802.3:c.3655_3658del	ENSP00000369129.3:p.Thr1219ProfsTer30	P	?	?	?	?	?	?	?	?	?	?	?	?	?	?	?	?	?	?	AD	?	?	?	2128.1	PASS	PASS	0.000296736	1	3370	0
chr9	113265326	chr9:113265326_C/CTGTACATGTGGATATGTATTTATACTCATTACCAGCTAGTGTTTAGTTTTA	C	CTGTACATGTGGATATGTATTTATACTCATTACCAGCTAGTGTTTAGTTTTA	ENST00000401783	stop_gained	?	HIGH	HC	?	?	-1	insertion	SVEP1	protein_coding	other	YES	ENST00000401783.2:c.1474_1475insTAAAACTAAACACTAGCTGGTAATGAGTATAAATACATATCCACATGTACA	ENSP00000384917.2:p.Pro491_Arg492insLeuLysLeuAsnThrSerTrpTer	VUS	?	?	?	?	?	?	?	?	?	?	?	?	?	?	?	?	?	?	?	?	?	?	26474.7	PASS	PASS	0.000296736	1	3370	0
chr5	127641518	chr5:127641518_C/A	C	A	ENST00000508053	stop_gained	?	HIGH	HC	?	?	-1	SNV	FBN2	protein_coding	other	YES	ENST00000508053.1:c.5545G>T	ENSP00000424571.1:p.Glu1849Ter	P	?	?	?	?	?	?	?	?	?	?	?	?	?	?	?	?	?	?	AD	?	?	?	1391.17	PASS	PASS	0.000296736	1	3370	0
chr15	48500148	chr15:48500148_G/T	G	T	ENST00000396577	stop_gained	?	HIGH	HC	?	?	1	SNV	SLC12A1	protein_coding	other	YES	ENST00000396577.3:c.232G>T	ENSP00000379822.3:p.Glu78Ter	P	?	?	?	?	?	?	?	?	?	?	?	?	?	?	?	?	?	?	AR	?	?	?	3478.17	PASS	PASS	0.000296736	1	3370	0
chr1	16060299	chr1:16060299_TC/T	TC	T	ENST00000375799	frameshift_variant	?	HIGH	LC	?	?	1	deletion	PLEKHM2	protein_coding	other	YES	ENST00000375799.3:c.2935del	ENSP00000364956.3:p.His979ThrfsTer17	P	?	?	?	?	?	?	?	?	?	?	?	?	?	?	?	?	?	?	?	?	?	?	1153.1	PASS	PASS	0.000296736	1	3370	0
chr6	129785434	chr6:129785434_G/C	G	C	ENST00000421865	splice_acceptor_variant	?	HIGH	HC	?	?	1	SNV	LAMA2	protein_coding	other	YES	ENST00000421865.2:c.6993-1G>C	?	P	?	?	?	?	?	?	?	?	?	?	?	?	?	?	?	?	?	?	AR	?	?	?	1498.17	PASS	PASS	0.000296736	1	3370	0
chr12	22035786	chr12:22035786_TCCTGTTTATAG/T	TCCTGTTTATAG	T	ENST00000261200	frameshift_variant	?	HIGH	HC	?	?	-1	deletion	ABCC9	protein_coding	other	YES	ENST00000261200.4:c.1922_1932del	ENSP00000261200.4:p.Thr641LysfsTer12	P	?	?	?	?	?	?	?	?	?	?	?	?	?	?	?	?	?	?	AD	?	?	?	2997.1	PASS	PASS	0.000296736	1	3370	0
chr19	45411984	chr19:45411984_TCGGCCAGAGCACCGAGGAGCTGCGGGTG/T	TCGGCCAGAGCACCGAGGAGCTGCGGGTG	T	ENST00000252486	frameshift_variant	?	HIGH	LC	?	?	1	deletion	APOE	protein_coding	other	YES	ENST00000252486.4:c.434_461del	ENSP00000252486.3:p.Gly145AlafsTer97	P	?	?	?	?	?	?	?	?	?	?	?	?	?	?	?	?	?	?	?	?	?	?	881.18	PASS	PASS	0.000296736	1	3370	0
chr2	179642563	chr2:179642563_G/A	G	A	ENST00000589042	stop_gained	?	HIGH	HC	?	?	-1	SNV	TTN	protein_coding	other	YES	ENST00000589042.1:c.4348C>T	ENSP00000467141.1:p.Gln1450Ter	P	?	?	?	?	?	?	?	?	?	?	?	?	?	?	?	?	?	?	AD,AR	?	?	?	1932.17	PASS	PASS	0.000296736	1	3370	0
chr2	179444577	chr2:179444577_T/C	T	C	ENST00000589042	splice_acceptor_variant	?	HIGH	HC	?	?	-1	SNV	TTN	protein_coding	other	YES	ENST00000589042.1:c.67349-2A>G	?	P	?	?	?	?	?	?	?	?	?	?	?	?	?	?	?	?	?	?	AD,AR	?	?	?	2743.17	PASS	PASS	0.000296736	1	3370	0
chr1	116247884	chr1:116247884_G/A	G	A	ENST00000261448	stop_gained	?	HIGH	HC	?	?	-1	SNV	CASQ2	protein_coding	other	YES	ENST00000261448.5:c.868C>T	ENSP00000261448.5:p.Gln290Ter	P	?	?	?	?	?	?	?	?	?	?	?	?	?	?	?	?	?	?	AR	?	?	?	2060.17	PASS	PASS	0.000296736	1	3370	0
chr2	21234967	chr2:21234967_GA/G	GA	G	ENST00000233242	frameshift_variant	?	HIGH	HC	?	?	-1	deletion	APOB	protein_coding	ACMG59	YES	ENST00000233242.1:c.4772del	ENSP00000233242.1:p.Phe1591SerfsTer19	P	?	?	?	?	?	?	?	?	?	?	?	?	?	?	?	?	?	?	AD	?	?	?	4199.1	PASS	PASS	0.000296736	1	3370	0
chr13	111158828	chr13:111158828_AC/A	AC	A	ENST00000360467	frameshift_variant	?	HIGH	HC	?	?	1	deletion	COL4A2	protein_coding	other	YES	ENST00000360467.5:c.4471del	ENSP00000353654.5:p.Leu1491SerfsTer3	P	?	?	?	?	?	?	?	?	?	?	?	?	?	?	?	?	?	?	AD	?	?	?	1494.1	PASS	PASS	0.000296736	1	3370	0
chr6	129759836	chr6:129759836_C/CTGATGCTAGAAATGGGGATCTCTTGAGAACTT	C	CTGATGCTAGAAATGGGGATCTCTTGAGAACTT	ENST00000421865	frameshift_variant	?	HIGH	HC	?	?	1	insertion	LAMA2	protein_coding	other	YES	ENST00000421865.2:c.6018_6049dup	ENSP00000400365.2:p.Asn2017MetfsTer8	P	?	?	?	?	?	?	?	?	?	?	?	?	?	?	?	?	?	?	AR	?	?	?	2064.1	PASS	PASS	0.000296736	1	3370	0
chr2	21232683	chr2:21232683_G/A	G	A	ENST00000233242	stop_gained	?	HIGH	HC	?	?	-1	SNV	APOB	protein_coding	ACMG59	YES	ENST00000233242.1:c.7057C>T	ENSP00000233242.1:p.Gln2353Ter	P	?	?	?	?	?	?	?	?	?	?	?	?	?	?	?	?	?	?	AD	?	?	?	3350.17	PASS	PASS	0.000296736	1	3370	0
chr9	108397352	chr9:108397352_CACTGTGCTGG/C	CACTGTGCTGG	C	ENST00000223528	frameshift_variant	?	HIGH	LC	?	?	1	deletion	FKTN	protein_coding	other	YES	ENST00000223528.2:c.1198_1207del	ENSP00000223528.2:p.Cys400SerfsTer3	P	?	?	?	?	?	?	?	?	?	?	?	?	?	?	?	?	?	?	?	?	?	?	2437.1	PASS	PASS	0.000296736	1	3370	0
chr2	21260870	chr2:21260870_AC/A	AC	A	ENST00000233242	frameshift_variant	?	HIGH	HC	?	?	-1	deletion	APOB	protein_coding	ACMG59	YES	ENST00000233242.1:c.496del	ENSP00000233242.1:p.Val166PhefsTer66	P	?	?	?	?	?	?	?	?	?	?	?	?	?	?	?	?	?	?	AD	?	?	?	2438.1	PASS	PASS	0.000296736	1	3370	0
chr1	55529040	chr1:55529040_A/T	A	T	ENST00000302118	splice_acceptor_variant	?	HIGH	HC	?	?	1	SNV	PCSK9	protein_coding	ACMG59	YES	ENST00000302118.5:c.1864-2A>T	?	VUS	?	?	?	?	?	?	?	?	?	?	?	?	?	?	?	?	?	?	AD	?	?	?	1798.17	PASS	PASS	0.000296736	1	3370	0
chr16	8905024	chr16:8905024_G/T	G	T	ENST00000268261	stop_gained	?	HIGH	HC	?	?	1	SNV	PMM2	protein_coding	other	YES	ENST00000268261.4:c.436G>T	ENSP00000268261.4:p.Glu146Ter	P	?	?	?	?	?	?	?	?	?	?	?	?	?	?	?	?	?	?	AR	?	?	?	1799.17	PASS	PASS	0.000296736	1	3370	0
chr3	52485316	chr3:52485316_AG/A	AG	A	ENST00000232975	frameshift_variant	?	HIGH	LC	?	?	-1	deletion	TNNC1	protein_coding	other	YES	ENST00000232975.3:c.460del	ENSP00000232975.3:p.Leu154TrpfsTer4	P	?	?	?	?	?	?	?	?	?	?	?	?	?	?	?	?	?	?	?	?	?	?	2643.1	PASS	PASS	0.000296736	1	3370	0
chr18	19424174	chr18:19424174_TG/T	TG	T	ENST00000261537	frameshift_variant	rs1229231511	HIGH	HC	?	?	?	deletion	MIB1	protein_coding	other	YES	ENST00000261537.6:c.2175del	ENSP00000261537.6:p.Lys726ArgfsTer13	VUS	?	?	?	?	?	?	?	3.18552e-05	afr	0.000114758	0	?	?	?	?	?	?	?	?	?	?	?	2210.1	PASS	PASS	0.000296736	1	3370	0
chr18	3151746	chr18:3151746_G/A	G	A	ENST00000356443	stop_gained	rs1450406375	HIGH	HC	?	?	?	SNV	MYOM1	protein_coding	other	YES	ENST00000356443.4:c.1789C>T	ENSP00000348821.4:p.Arg597Ter	VUS	?	?	?	?	?	?	?	6.37714e-05	nfe	0.000129752	0.000129752	?	?	?	?	?	?	?	?	?	?	?	1257.17	PASS	PASS	0.000296736	1	3370	0
chr18	3089210	chr18:3089210_C/A	C	A	ENST00000356443	stop_gained	rs752653048	HIGH	HC	?	?	?	SNV	MYOM1	protein_coding	other	YES	ENST00000356443.4:c.4099G>T	ENSP00000348821.4:p.Glu1367Ter	VUS	?	gnomAD_SAS	3.281e-05	4.02223e-06	sas	3.28062e-05	0	?	?	?	?	?	?	?	?	?	?	?	?	?	?	?	2158.91	PASS	PASS	0.000593472	2	3370	0
chr19	38951154	chr19:38951154_CG/C	CG	C	ENST00000359596	frameshift_variant	rs797045932	HIGH	HC	?	?	?	deletion	RYR1	protein_coding	ACMG59	YES	ENST00000359596.3:c.2505del	ENSP00000352608.2:p.Pro836LeufsTer48	P	?	gnomAD_ASJ	9.925e-05	1.19425e-05	nfe	1.76001e-05	1.76001e-05	3.18593e-05	nfe	6.48424e-05	6.48424e-05	Conflicting interpretations of pathogenicity	Conflict	Human Phenotype Ontology:HP:0003198,Human Phenotype Ontology:HP:0003569,Human Phenotype Ontology:HP:0003705,Human Phenotype Ontology:HP:0003742,Human Phenotype Ontology:HP:0003802,MONDO:MONDO:0005336,MedGen:C0026848|MedGen:CN517202|MONDO:MONDO:0007294,MedGen:C0751951,OMIM:117000,Orphanet:597;Human Phenotype Ontology:HP:0003789,Human Phenotype Ontology:HP:0003804,MONDO:MONDO:0009712,MedGen:C185067…	Myopathy|not provided|Central core myopathy;Minicore myopathy with external ophthalmoplegia|Inborn genetic diseases	germline	criteria provided, conflicting interpretations	4	AD	?	?	?	1371.1	PASS	PASS	0.000296736	1	3370	0
chr11	126144895	chr11:126144895_G/GGAGT	G	GGAGT	ENST00000263578	frameshift_variant	rs398124308	HIGH	HC	?	?	?	insertion	FOXRED1	protein_coding	other	YES	ENST00000263578.5:c.612_615dup	ENSP00000263578.5:p.Ala206SerfsTer15	P	?	gnomAD_ASJ	0.000794	0.000226786	nfe	0.000369569	0.000369569	0.000223058	afr	0.000344828	0.000259336	Conflicting interpretations of pathogenicity	Conflict	MedGen:CN517202|MONDO:MONDO:0009640,MedGen:C1838979,Orphanet:2609|MONDO:MONDO:0009723,MedGen:C0023264,OMIM:256000,Orphanet:506|MONDO:MONDO:0100224,MedGen:CN257533,OMIM:252010|MONDO:MONDO:0032624,MedGen:C4748791,OMIM:618241	not provided|Mitochondrial complex I deficiency|Leigh syndrome|Mitochondrial complex I deficiency, nuclear type 1|Mitochondrial complex 1 deficiency, nuclear type 19	germline;unknown	criteria provided, conflicting interpretations	8	AR	?	?	?	10911.1	PASS	PASS	0.00118694	4	3370	0
chr6	112435865	chr6:112435865_C/T	C	T	ENST00000230538	splice_donor_variant	rs368035482	HIGH	HC	?	?	?	SNV	LAMA4	protein_coding	other	YES	ENST00000230538.7:c.5206+1G>A	?	VUS	?	gnomAD_OTH	0.0001639	2.79149e-05	nfe	5.2996e-05	5.2996e-05	?	?	?	?	Uncertain significance	VUS	MedGen:CN517202|MONDO:MONDO:0014095,MedGen:C3808935,OMIM:615235,Orphanet:154	not provided|Dilated cardiomyopathy 1JJ	germline	criteria provided, single submitter	2	AD	?	?	?	1628.17	PASS	PASS	0.000296736	1	3370	0
chr12	50497834	chr12:50497834_A/G	A	G	ENST00000301149	start_lost	rs144009925	HIGH	?	deleterious(0)	benign(0.084)	?	SNV	GPD1	protein_coding	other	YES	ENST00000301149.3:c.1A>G	ENSP00000301149.3:p.Met1?	P	?	gnomAD_OTH	0.0006515	0.000278381	amr	0.000578369	0.000369211	9.56389e-05	nfe	0.000129786	0.000129786	?	?	?	?	?	?	?	?	?	?	?	3475.91	PASS	PASS	0.000593472	2	3370	0
chr14	21161726	chr14:21161726_G/A	G	A	ENST00000336811	start_lost	rs201068740	HIGH	?	deleterious(0.01)	benign(0.444)	?	SNV	ANG	protein_coding	other	YES	ENST00000336811.6:c.3G>A	ENSP00000336762.6:p.Met1?	B	?	gnomAD_ASJ	0.0008936	0.000215988	nfe	0.000381003	0.000381003	0.000286679	nfe	0.000518672	0.000518672	Uncertain significance	VUS	MedGen:CN517202|MONDO:MONDO:0012753,MedGen:C2678468,OMIM:611895,Orphanet:803	not provided|Amyotrophic lateral sclerosis type 9	germline	criteria provided, multiple submitters, no conflicts	2	AD	0.003709	5	1348	30527.2	PASS	PASS	0.0041543	14	3370	0
chr20	33565895	chr20:33565895_G/A	G	A	ENST00000262873	stop_gained	rs370258432	HIGH	HC	?	?	?	SNV	MYH7B	protein_coding	other	YES	ENST00000262873.7:c.213G>A	ENSP00000262873.7:p.Trp71Ter	VUS	?	EA	0.0001173	2.40828e-05	nfe	4.42282e-05	4.42282e-05	3.18573e-05	nfe	6.48593e-05	6.48593e-05	?	?	?	?	?	?	?	?	?	?	?	2273.17	PASS	PASS	0.000296736	1	3370	0
chr6	160962215	chr6:160962215_T/C	T	C	ENST00000447678	splice_acceptor_variant	rs535519951	HIGH	HC	?	?	?	SNV	LPA	protein_coding	other	YES	ENST00000447678.1:c.5520-2A>G	?	VUS	?	gnomAD_NFE	0.0001057	4.78244e-05	nfe	0.00010571	0.00010571	0.000222902	nfe	0.000388752	0.000388752	?	?	?	?	?	?	?	?	?	?	?	837.17	PASS	PASS	0.000296736	1	3370	0
chr19	55666147	chr19:55666147_ATC/A	ATC	A	ENST00000344887	frameshift_variant	rs1555863715	HIGH	HC	?	?	?	deletion	TNNI3	protein_coding	ACMG59	YES	ENST00000344887.5:c.332_333del	ENSP00000341838.5:p.Arg111IlefsTer23	P	?	?	?	?	?	?	?	?	?	?	?	Uncertain significance	VUS	Human Phenotype Ontology:HP:0001639,MONDO:MONDO:0005045,MeSH:D002312,MedGen:C0007194,Orphanet:217569	Hypertrophic cardiomyopathy	germline	criteria provided, single submitter	1	?	?	?	?	2863.1	PASS	PASS	0.000296736	1	3370	0
chr19	38939152	chr19:38939152_GTCAGTGGGGTTTGTGGCGCCCTCCC/G	GTCAGTGGGGTTTGTGGCGCCCTCCC	G	ENST00000359596	splice_donor_variant,intron_variant	rs794726982	HIGH	HC	?	?	?	deletion	RYR1	protein_coding	ACMG59	YES	ENST00000359596.3:c.957+5_957+29del	?	VUS	?	gnomAD_AMR	0.000636	0.000358272	amr	0.000636022	0.000554626	0.000382824	amr	0.00117925	0.000714471	Uncertain significance	VUS	MedGen:CN169374|MedGen:CN239331|MedGen:CN517202	not specified|RYR1-Related Disorders|not provided	germline	criteria provided, multiple submitters, no conflicts	4	?	?	?	?	21058.4	PASS	PASS	0.00178042	6	3370	0
chr6	161056283	chr6:161056283_CAA/C	CAA	C	ENST00000447678	stop_gained,frameshift_variant	rs756905256	HIGH	HC	?	?	?	deletion	LPA	protein_coding	other	YES	ENST00000447678.1:c.945_946del	ENSP00000395608.1:p.Tyr315Ter	VUS	?	gnomAD_AFR,gnomAD_AMR,gnomAD_ASJ,gnomAD_EAS,gnomAD_FIN,gnomAD_NFE,gnomAD_OTH,gnomAD_SAS	0	0	?	?	0	?	?	?	?	?	?	?	?	?	?	?	?	?	?	?	274.1	PASS	PASS	0.000296736	1	3370	0
chr6	161056287	chr6:161056287_AAGGAGCTGCCACAGCAT/A	AAGGAGCTGCCACAGCAT	A	ENST00000447678	frameshift_variant	rs767809248	HIGH	HC	?	?	?	deletion	LPA	protein_coding	other	YES	ENST00000447678.1:c.926_942del	ENSP00000395608.1:p.Asp309ValfsTer48	VUS	?	gnomAD_NFE	1.32e-05	5.61943e-06	nfe	1.32024e-05	1.32024e-05	?	?	?	?	?	?	?	?	?	?	?	?	?	?	?	268.1	PASS	PASS	0.000296736	1	3370	0
chr20	33573901	chr20:33573901_A/T	A	T	ENST00000262873	splice_acceptor_variant	rs776001396	HIGH	HC	?	?	?	SNV	MYH7B	protein_coding	other	YES	ENST00000262873.7:c.932-2A>T	?	VUS	?	gnomAD_NFE	8.529e-05	3.62068e-05	nfe	8.5293e-05	8.5293e-05	0.000127453	nfe	0.000259504	0.000259504	?	?	?	?	?	?	?	?	0.0008489	1	1178	4279.18	PASS	PASS	0.00118694	4	3370	0
chr16	943050	chr16:943050_T/TC	T	TC	ENST00000262301	frameshift_variant	rs779869841	HIGH	HC	?	?	?	insertion	LMF1	protein_coding	other	YES	ENST00000262301.11:c.685dup	ENSP00000262301.11:p.Asp229GlyfsTer15	P	?	gnomAD_FIN	0.0002557	9.38626e-05	nfe	0.000157396	0.000157396	0.000287779	nfe	0.000520901	0.000520901	?	?	?	?	?	?	?	?	?	?	?	3722.36	PASS	PASS	0.000890208	3	3370	0
chr3	131208866	chr3:131208866_ACTGT/A	ACTGT	A	ENST00000264995	frameshift_variant	rs779632643	HIGH	HC	?	?	?	deletion	MRPL3	protein_coding	other	YES	ENST00000264995.3:c.523_526del	ENSP00000264995.2:p.Thr175LeufsTer6	P	?	gnomAD_NFE	8.817e-06	3.98708e-06	nfe	8.81725e-06	8.81725e-06	?	?	?	?	?	?	?	?	?	?	?	?	?	?	?	3059.1	PASS	PASS	0.000296736	1	3370	0
chr15	58834751	chr15:58834751_C/T	C	T	ENST00000356113	stop_gained	rs376354109	HIGH	HC	?	?	?	SNV	LIPC	protein_coding	other	YES	ENST00000356113.6:c.475C>T	ENSP00000348425.6:p.Arg159Ter	P	?	gnomAD_ASJ	0.0001984	3.97624e-05	afr	0.000123031	2.6369e-05	?	?	?	?	?	?	?	?	?	?	?	?	?	?	?	1969.17	PASS	PASS	0.000296736	1	3370	0
chr1	25883699	chr1:25883699_C/T	C	T	ENST00000374338	stop_gained	rs751920586	HIGH	HC	?	?	?	SNV	LDLRAP1	protein_coding	other	YES	ENST00000374338.4:c.400C>T	ENSP00000363458.4:p.Gln134Ter	P	?	gnomAD_NFE	1.759e-05	7.95475e-06	nfe	1.75886e-05	1.75886e-05	?	?	?	?	?	?	?	?	?	?	?	?	?	?	?	367.17	PASS	PASS	0.000296736	1	3370	0
chr22	19903367	chr22:19903367_C/T	C	T	ENST00000400521	splice_acceptor_variant	rs755703700	HIGH	HC	?	?	?	SNV	TXNRD2	protein_coding	other	YES	ENST00000400521.1:c.450-1G>A	?	?	?	gnomAD_NFE	2.649e-05	1.20252e-05	nfe	2.64863e-05	2.64863e-05	?	?	?	?	Uncertain significance	VUS	EFO:EFO_0000407,Human Phenotype Ontology:HP:0001644,Human Phenotype Ontology:HP:0001725,Human Phenotype Ontology:HP:0005159,Human Phenotype Ontology:HP:0200130,MONDO:MONDO:0005021,MedGen:C0007193,Orphanet:217604	Primary dilated cardiomyopathy	germline	criteria provided, single submitter	1	?	?	?	?	1054.17	PASS	PASS	0.000296736	1	3370	0
chr16	56996966	chr16:56996966_GC/G	GC	G	ENST00000200676	frameshift_variant	rs753876598	HIGH	?	?	?	?	deletion	CETP	protein_coding	other	YES	ENST00000200676.3:c.165del	ENSP00000200676.3:p.Ser56AlafsTer11	VUS	?	gnomAD_NFE	1.759e-05	7.95532e-06	nfe	1.75864e-05	1.75864e-05	6.37552e-05	nfe	0.000129752	0.000129752	?	?	?	?	?	?	?	?	?	?	?	1080.1	PASS	PASS	0.000296736	1	3370	0
chr17	48253071	chr17:48253071_A/G	A	G	ENST00000262018	splice_acceptor_variant	rs1437217193	HIGH	LC	?	?	?	SNV	SGCA	protein_coding	other	YES	ENST00000262018.3:c.*13-2A>G	?	LP	?	gnomAD_NFE	5.998e-05	2.29312e-05	nfe	5.99832e-05	5.99832e-05	6.37511e-05	nfe	0.000129719	0.000129719	?	?	?	?	?	?	?	?	?	?	?	681.17	PASS	PASS	0.000296736	1	3370	0
chr3	158370021	chr3:158370021_A/AT	A	AT	ENST00000486715	frameshift_variant	rs771865940	HIGH	HC	?	?	?	insertion	GFM1	protein_coding	other	YES	ENST00000486715.1:c.829dup	ENSP00000419038.1:p.Ser277PhefsTer2	P	?	gnomAD_FIN	4.619e-05	7.95507e-06	nfe	8.79198e-06	8.79198e-06	6.3743e-05	nfe	0.000129735	0.000129735	Conflicting interpretations of pathogenicity	Conflict	MedGen:CN517202|MONDO:MONDO:0012191,MedGen:C1836797,OMIM:609060,Orphanet:137681	not provided|Combined oxidative phosphorylation deficiency 1	germline;unknown	criteria provided, conflicting interpretations	4	AR	?	?	?	1755.1	PASS	PASS	0.000296736	1	3370	0
chr1	78399075	chr1:78399075_G/T	G	T	ENST00000334785	stop_gained	rs768303624	HIGH	HC	?	?	?	SNV	NEXN	protein_coding	other	YES	ENST00000334785.7:c.1162G>T	ENSP00000333938.7:p.Glu388Ter	P	?	gnomAD_FIN	4.64e-05	4.02505e-06	?	?	0	?	?	?	?	?	?	?	?	?	?	?	?	?	?	?	1563.17	PASS	PASS	0.000296736	1	3370	0
chr6	161032593	chr6:161032593_C/A	C	A	ENST00000447678	splice_donor_variant	rs559580002	HIGH	HC	?	?	?	SNV	LPA	protein_coding	other	YES	ENST00000447678.1:c.2603+1G>T	?	VUS	?	gnomAD_AFR,gnomAD_AMR,gnomAD_ASJ,gnomAD_EAS,gnomAD_FIN,gnomAD_NFE,gnomAD_OTH,gnomAD_SAS	0	0	?	?	0	?	?	?	?	?	?	?	?	?	?	?	?	?	?	?	2578.17	PASS	PASS	0.000296736	1	3370	0
chr9	103348094	chr9:103348094_CCTAA/C	CCTAA	C	ENST00000307584	frameshift_variant	rs766811573	HIGH	LC	?	?	?	deletion	MURC	protein_coding	other	YES	ENST00000307584.5:c.459_462del	ENSP00000418668.1:p.Thr154ArgfsTer15	VUS	?	gnomAD_OTH	0.0001632	2.78578e-05	nfe	2.64126e-05	2.64126e-05	6.37146e-05	eas	0.000641849	6.48256e-05	?	?	?	?	?	?	?	?	?	?	?	2198.1	PASS	PASS	0.000296736	1	3370	0
chr6	112466073	chr6:112466073_G/A	G	A	ENST00000230538	stop_gained	rs373382793	HIGH	HC	?	?	?	SNV	LAMA4	protein_coding	other	YES	ENST00000230538.7:c.2416C>T	ENSP00000230538.7:p.Arg806Ter	P	?	gnomAD_AMR	2.891e-05	3.98197e-06	amr	2.89118e-05	0	?	?	?	?	?	?	?	?	?	?	?	?	?	?	?	1469.17	PASS	PASS	0.000296736	1	3370	0
chr1	25890150	chr1:25890150_A/G	A	G	ENST00000374338	splice_acceptor_variant	rs1294326404	HIGH	HC	?	?	?	SNV	LDLRAP1	protein_coding	other	YES	ENST00000374338.4:c.617-2A>G	?	P	?	gnomAD_FIN	4.751e-05	3.99594e-06	?	?	0	?	?	?	?	?	?	?	?	?	?	?	?	?	?	?	1396.17	PASS	PASS	0.000296736	1	3370	0
chr14	21162078	chr14:21162078_C/T	C	T	ENST00000336811	stop_gained	rs201135457	HIGH	LC	?	?	?	SNV	ANG	protein_coding	other	YES	ENST00000336811.6:c.355C>T	ENSP00000336762.6:p.Arg119Ter	P	?	gnomAD_EAS	5.437e-05	3.97633e-06	eas	5.43656e-05	0	?	?	?	?	?	?	?	?	?	?	?	?	?	?	?	4371.17	PASS	PASS	0.000296736	1	3370	0
chr1	147230542	chr1:147230542_G/A	G	A	ENST00000271348	stop_gained	rs1487414005	HIGH	LC	?	?	?	SNV	GJA5	protein_coding	other	YES	ENST00000271348.2:c.805C>T	ENSP00000271348.2:p.Gln269Ter	P	?	gnomAD_NFE	8.8e-06	3.97918e-06	nfe	8.80049e-06	8.80049e-06	9.55657e-05	nfe	0.000194426	0.000194426	?	?	?	?	?	?	?	?	0.001441	2	1388	6918.42	PASS	PASS	0.000890208	3	3370	0
chr1	115222212	chr1:115222212_A/T	A	T	ENST00000520113	stop_gained	rs762806667	HIGH	HC	?	?	?	SNV	AMPD1	protein_coding	other	YES	ENST00000520113.2:c.984T>A	ENSP00000430075.2:p.Tyr328Ter	P	?	gnomAD_AFR	6.154e-05	3.977e-06	afr	6.15385e-05	0	?	?	?	?	?	?	?	?	?	?	?	?	?	?	?	1621.17	PASS	PASS	0.000296736	1	3370	0
chr8	74893790	chr8:74893790_CAAAG/C	CAAAG	C	ENST00000312184	frameshift_variant	rs746973761	HIGH	LC	?	?	?	deletion	TMEM70	protein_coding	other	YES	ENST00000312184.5:c.720_723del	ENSP00000312599.5:p.Glu241AsnfsTer24	P	?	gnomAD_NFE	0.0002383	0.000115802	nfe	0.000238326	0.000238326	6.36862e-05	nfe	0.000129618	0.000129618	Conflicting interpretations of pathogenicity	Conflict	MedGen:CN517202|MONDO:MONDO:0013546,MedGen:C3279699,OMIM:614052,Orphanet:1194	not provided|Nuclearly-encoded mitochondrial complex V (ATP synthase) deficiency 2	germline	criteria provided, conflicting interpretations	3	AR	?	?	?	2565.1	PASS	PASS	0.000296736	1	3370	0
chr10	21124554	chr10:21124554_T/C	T	C	ENST00000377122	splice_acceptor_variant	rs758412281	HIGH	HC	?	?	?	SNV	NEBL	protein_coding	other	YES	ENST00000377122.4:c.1339-2A>G	?	VUS	?	gnomAD_EAS	0.0001088	1.20439e-05	eas	0.000108838	0	?	?	?	?	?	?	?	?	?	?	?	?	?	?	?	1506.17	PASS	PASS	0.000296736	1	3370	0
chr6	152861133	chr6:152861133_G/A	G	A	ENST00000367255	stop_gained	rs199708211	HIGH	HC	?	?	?	SNV	SYNE1	protein_coding	other	YES	ENST00000367255.5:c.91C>T	ENSP00000356224.5:p.Arg31Ter	VUS	0	EA	0.0001163	1.9894e-05	nfe	3.51976e-05	3.51976e-05	?	?	?	?	Uncertain significance	VUS	MONDO:MONDO:0013071,MedGen:C2751807,OMIM:612998,Orphanet:261	Emery-Dreifuss muscular dystrophy 4, autosomal dominant	unknown	criteria provided, single submitter	1	AD	?	?	?	2022.17	PASS	PASS	0.000296736	1	3370	0
chr19	16595969	chr19:16595969_GTTACC/G	GTTACC	G	ENST00000269881	splice_donor_variant,coding_sequence_variant,intron_variant	rs777384464	HIGH	HC	?	?	?	deletion	CALR3	protein_coding	other	YES	ENST00000269881.3:c.492_492+4del	?	P	?	gnomAD_NFE	1.769e-05	7.99367e-06	nfe	1.76941e-05	1.76941e-05	?	?	?	?	?	?	?	?	?	?	?	?	?	?	?	2861.1	PASS	PASS	0.000296736	1	3370	0
chr19	15311716	chr19:15311716_T/C	T	C	ENST00000263388	start_lost	rs1487767112	HIGH	?	deleterious_low_confidence(0)	benign(0)	?	SNV	NOTCH3	protein_coding	other	YES	ENST00000263388.2:c.1A>G	ENSP00000263388.1:p.Met1?	LP	?	?	?	?	?	?	?	?	?	?	?	?	?	?	?	?	?	?	?	?	?	?	1800.09	PASS	PASS	0.000296736	1	3370	0
chr10	101486855	chr10:101486855_G/C	G	C	ENST00000016171	stop_gained	rs149718203	HIGH	HC	?	?	?	SNV	COX15	protein_coding	other	YES	ENST00000016171.5:c.452C>G	ENSP00000016171.5:p.Ser151Ter	VUS	?	gnomAD_NFE	0.000545	0.000250527	nfe	0.000545026	0.000545026	0.000159256	nfe	0.000259269	0.000259269	Conflicting interpretations of pathogenicity	Conflict	MONDO:MONDO:0014051,MedGen:C3554534,OMIM:615119,Orphanet:1561|MONDO:MONDO:0009723,MedGen:C0023264,OMIM:256000,Orphanet:506|MedGen:CN517202	Cardioencephalomyopathy, fatal infantile, due to cytochrome c oxidase deficiency 2|Leigh syndrome|not provided	germline	criteria provided, conflicting interpretations	3	Mitochondrial	?	?	?	3078.17	PASS	PASS	0.000296736	1	3370	0
chr16	56938352	chr16:56938352_C/T	C	T	ENST00000438926	stop_gained	rs765609579	HIGH	LC	?	?	?	SNV	SLC12A3	protein_coding	other	YES	ENST00000438926.2:c.2929C>T	ENSP00000402152.2:p.Arg977Ter	P	?	gnomAD_SAS	3.266e-05	7.95311e-06	sas	3.26627e-05	0	?	?	?	?	?	?	?	?	?	?	?	?	?	?	?	1780.17	PASS	PASS	0.000296736	1	3370	0
chr15	100252966	chr15:100252966_G/A	G	A	ENST00000354410	stop_gained	rs761387435	HIGH	LC	?	?	?	SNV	MEF2A	protein_coding	other	YES	ENST00000354410.5:c.1490G>A	ENSP00000346389.5:p.Trp497Ter	P	?	gnomAD_OTH	0.0002176	1.2117e-05	nfe	1.50775e-05	1.50775e-05	?	?	?	?	?	?	?	?	?	?	?	?	?	?	?	13184.2	PASS	PASS	0.00118694	4	3370	0
chr1	201332519	chr1:201332519_G/A	G	A	ENST00000509001	stop_gained	rs397516469	HIGH	HC	?	?	?	SNV	TNNT2	protein_coding	ACMG59	YES	ENST00000509001.1:c.475C>T	ENSP00000422031.1:p.Arg159Ter	P	?	gnomAD_AFR	6.153e-05	7.95342e-06	afr	6.15309e-05	8.7909e-06	?	?	?	?	Uncertain significance	VUS	MedGen:CN169374	not specified	germline	criteria provided, single submitter	1	?	?	?	?	2094.17	PASS	PASS	0.000296736	1	3370	0
chr7	44578780	chr7:44578780_G/A	G	A	ENST00000289547	stop_gained	rs145297799	HIGH	HC	?	?	?	SNV	NPC1L1	protein_coding	other	YES	ENST00000289547.4:c.1216C>T	ENSP00000289547.4:p.Arg406Ter	P	?	EA	0.0003488	9.14658e-05	nfe	0.000167042	0.000167042	3.18573e-05	nfe	6.48593e-05	6.48593e-05	association	VUS	MedGen:C4693795,OMIM:617966	LOW DENSITY LIPOPROTEIN CHOLESTEROL LEVEL QUANTITATIVE TRAIT LOCUS 7	germline	no assertion criteria provided	1	?	?	?	?	1962.17	PASS	PASS	0.000296736	1	3370	0
chr3	9984581	chr3:9984581_G/T	G	T	ENST00000326434	splice_donor_variant	rs750717859	HIGH	HC	?	?	?	SNV	CRELD1	protein_coding	other	YES	ENST00000326434.5:c.817+1G>T	?	P	?	?	?	?	?	?	?	?	?	?	?	?	?	?	?	?	?	?	?	?	?	?	1203.17	PASS	PASS	0.000296736	1	3370	0
chr17	17921889	chr17:17921889_CTG/C	CTG	C	ENST00000474627	frameshift_variant	rs780135033	HIGH	LC	?	?	?	deletion	ATPAF2	protein_coding	other	YES	ENST00000474627.3:c.842_843del	ENSP00000417190.2:p.Thr281SerfsTer69	VUS	?	gnomAD_NFE	8.794e-06	3.9821e-06	nfe	8.79384e-06	8.79384e-06	3.18654e-05	nfe	6.48677e-05	6.48677e-05	?	?	?	?	?	?	?	?	?	?	?	1809.1	PASS	PASS	0.000296736	1	3370	0
chr6	152841678	chr6:152841678_C/CT	C	CT	ENST00000367255	splice_acceptor_variant	rs774388631	HIGH	HC	?	?	?	insertion	SYNE1	protein_coding	other	YES	ENST00000367255.5:c.226-2dup	?	B	?	gnomAD_NFE	0.0002297	0.000127629	nfe	0.000229674	0.000229674	?	?	?	?	Conflicting interpretations of pathogenicity	Conflict	MedGen:CN517202|MONDO:MONDO:0012549,MedGen:C1853116,OMIM:610743,Orphanet:88644;MONDO:MONDO:0013071,MedGen:C2751807,OMIM:612998,Orphanet:261|MONDO:MONDO:0032778,MedGen:C5193121,OMIM:618484;MONDO:MONDO:0012549,MedGen:C1853116,OMIM:610743,Orphanet:88644;MONDO:MONDO:0013071,MedGen:C2751807,OMIM:612998,Orphanet:261	not provided|Spinocerebellar ataxia, autosomal recessive 8;Emery-Dreifuss muscular dystrophy 4, autosomal dominant|ARTHROGRYPOSIS MULTIPLEX CONGENITA 3, MYOGENIC TYPE;Spinocerebellar ataxia, autosomal recessive 8;Emery-Dreifuss muscular dystrophy 4, autosomal dominant	germline;inherited	criteria provided, conflicting interpretations	4	AD,AR	?	?	?	2094.1	PASS	PASS	0.000296736	1	3370	0
chr18	3142063	chr18:3142063_T/C	T	C	ENST00000356443	splice_acceptor_variant	rs762743464	HIGH	HC	?	?	?	SNV	MYOM1	protein_coding	other	YES	ENST00000356443.4:c.1901-2A>G	?	VUS	?	gnomAD_EAS	5.586e-05	1.61555e-05	eas	5.58597e-05	1.78495e-05	3.18979e-05	?	?	0	?	?	?	?	?	?	?	?	?	?	?	1570.17	PASS	PASS	0.000296736	1	3370	0
chr22	19898899	chr22:19898899_C/T	C	T	ENST00000400521	splice_donor_variant	rs1317400468	HIGH	HC	?	?	?	SNV	TXNRD2	protein_coding	other	YES	ENST00000400521.1:c.662+1G>A	?	?	?	?	?	?	?	?	?	?	?	?	?	Uncertain significance	VUS	EFO:EFO_0000407,Human Phenotype Ontology:HP:0001644,Human Phenotype Ontology:HP:0001725,Human Phenotype Ontology:HP:0005159,Human Phenotype Ontology:HP:0200130,MONDO:MONDO:0005021,MedGen:C0007193,Orphanet:217604	Primary dilated cardiomyopathy	germline	criteria provided, single submitter	1	?	?	?	?	1223.17	PASS	PASS	0.000296736	1	3370	0
chr3	38655514	chr3:38655514_G/A	G	A	ENST00000413689	stop_gained	rs577421914	HIGH	HC	?	?	?	SNV	SCN5A	protein_coding	ACMG59	YES	ENST00000413689.1:c.655C>T	ENSP00000410257.1:p.Arg219Ter	P	?	?	?	?	?	?	?	3.18715e-05	nfe	6.48593e-05	6.48593e-05	Conflicting interpretations of pathogenicity	Conflict	EFO:EFO_0004269,Human Phenotype Ontology:HP:0001656,Human Phenotype Ontology:HP:0001661,Human Phenotype Ontology:HP:0001665,Human Phenotype Ontology:HP:0001666,Human Phenotype Ontology:HP:0001687,Human Phenotype Ontology:HP:0001721,Human Phenotype Ontology:HP:0004351,Human Phenotype Ontology:HP:0005158,Human Phenotype Ontology:HP:0011675,MedGen:C0855329|MONDO:MONDO:0024562,MedGen:C1837845,OMIM:60…	Arrhythmia|Sick sinus syndrome 1, autosomal recessive	germline;unknown	criteria provided, conflicting interpretations	2	AR	?	?	?	1690.17	PASS	PASS	0.000296736	1	3370	0
chr20	33578035	chr20:33578035_A/G	A	G	ENST00000262873	splice_acceptor_variant	rs1287407562	HIGH	HC	?	?	?	SNV	MYH7B	protein_coding	other	YES	ENST00000262873.7:c.2027-2A>G	?	P	?	?	?	?	?	?	?	3.18654e-05	nfe	6.48845e-05	6.48845e-05	?	?	?	?	?	?	?	?	?	?	?	1558.17	PASS	PASS	0.000296736	1	3370	0
chr16	57005910	chr16:57005910_TC/T	TC	T	ENST00000200676	frameshift_variant	rs759929211	HIGH	HC	?	?	?	deletion	CETP	protein_coding	other	YES	ENST00000200676.3:c.667del	ENSP00000200676.3:p.Leu223PhefsTer12	VUS	?	gnomAD_NFE	8.792e-06	3.97671e-06	nfe	8.79152e-06	8.79152e-06	3.18776e-05	nfe	6.48508e-05	6.48508e-05	Uncertain significance	VUS	MedGen:C3149462,OMIM:143470	Hyperalphalipoproteinemia 1	germline	criteria provided, single submitter	1	AD	?	?	?	2013.1	PASS	PASS	0.000296736	1	3370	0
chr15	58838103	chr15:58838103_A/ACG	A	ACG	ENST00000356113	frameshift_variant	rs749932377	HIGH	HC	?	?	?	insertion	LIPC	protein_coding	other	YES	ENST00000356113.6:c.738_739dup	ENSP00000348425.6:p.Gly247AlafsTer12	P	?	gnomAD_OTH	0.0008146	0.000306178	nfe	0.000544978	0.000544978	0.000191205	nfe	0.000259572	0.000259572	Uncertain significance	VUS	MONDO:MONDO:0013533,MedGen:C3151466,OMIM:614025,Orphanet:140905	Hepatic lipase deficiency	germline	criteria provided, single submitter	1	AR	?	?	?	3094.1	PASS	PASS	0.000296736	1	3370	0
chr20	33567201	chr20:33567201_C/T	C	T	ENST00000262873	stop_gained	rs780174991	HIGH	HC	?	?	?	SNV	MYH7B	protein_coding	other	YES	ENST00000262873.7:c.226C>T	ENSP00000262873.7:p.Arg76Ter	P	?	gnomAD_SAS	3.296e-05	1.61419e-05	sas	3.29554e-05	2.66875e-05	?	?	?	?	?	?	?	?	?	?	?	?	?	?	?	1615.91	PASS	PASS	0.000593472	2	3370	0
chr13	111102753	chr13:111102753_C/T	C	T	ENST00000360467	stop_gained	rs747324600	HIGH	HC	?	?	?	SNV	COL4A2	protein_coding	other	YES	ENST00000360467.5:c.1291C>T	ENSP00000353654.5:p.Arg431Ter	P	?	gnomAD_NFE	8.854e-06	4.01735e-06	nfe	8.85442e-06	8.85442e-06	?	?	?	?	?	?	?	?	?	?	?	?	?	?	?	2655.17	PASS	PASS	0.000296736	1	3370	0
chr14	64580287	chr14:64580287_C/T	C	T	ENST00000358025	stop_gained,splice_region_variant	rs972000513	HIGH	HC	?	?	?	SNV	SYNE2	protein_coding	other	YES	ENST00000358025.3:c.12838C>T	ENSP00000350719.3:p.Gln4280Ter	P	?	?	?	?	?	?	?	?	?	?	?	?	?	?	?	?	?	?	?	?	?	?	1195.17	PASS	PASS	0.000296736	1	3370	0
chr6	152832196	chr6:152832196_G/A	G	A	ENST00000367255	stop_gained	rs1473936270	HIGH	HC	?	?	?	SNV	SYNE1	protein_coding	other	YES	ENST00000367255.5:c.352C>T	ENSP00000356224.5:p.Arg118Ter	P	?	gnomAD_EAS	5.437e-05	3.97817e-06	eas	5.43656e-05	0	?	?	?	?	?	?	?	?	?	?	?	?	?	?	?	1023.17	PASS	PASS	0.000296736	1	3370	0
chr6	161071424	chr6:161071424_C/T	C	T	ENST00000447678	stop_gained	rs751841836	HIGH	HC	?	?	?	SNV	LPA	protein_coding	other	YES	ENST00000447678.1:c.155G>A	ENSP00000395608.1:p.Trp52Ter	VUS	?	gnomAD_SAS	0.0001307	1.59304e-05	sas	0.000130651	0	?	?	?	?	?	?	?	?	?	?	?	?	?	?	?	3133.17	PASS	PASS	0.000296736	1	3370	0
chr6	161071369	chr6:161071369_C/T	C	T	ENST00000447678	splice_donor_variant	rs533200556	HIGH	HC	?	?	?	SNV	LPA	protein_coding	other	YES	ENST00000447678.1:c.209+1G>A	?	VUS	?	gnomAD_NFE	6.173e-05	4.39487e-05	nfe	6.17349e-05	6.17349e-05	?	?	?	?	?	?	?	?	?	?	?	?	?	?	?	2736.17	PASS	PASS	0.000296736	1	3370	0
chr10	75855509	chr10:75855509_C/T	C	T	ENST00000211998	stop_gained	rs397517234	HIGH	HC	?	?	?	SNV	VCL	protein_coding	other	YES	ENST00000211998.4:c.1639C>T	ENSP00000211998.4:p.Arg547Ter	?	?	gnomAD_NFE	8.793e-06	3.97697e-06	nfe	8.7926e-06	8.7926e-06	?	?	?	?	Uncertain significance	VUS	MedGen:CN169374	not specified	germline	criteria provided, single submitter	1	?	?	?	?	2209.17	PASS	PASS	0.000296736	1	3370	0
chr19	35524976	chr19:35524976_C/T	C	T	ENST00000415950	stop_gained	rs946024438	HIGH	LC	?	?	?	SNV	SCN1B	protein_coding	other	YES	ENST00000415950.3:c.781C>T	ENSP00000396915.2:p.Arg261Ter	LB	?	gnomAD_AMR	8.103e-05	3.24128e-05	amr	8.10307e-05	5.01421e-05	6.37186e-05	amr	0.00117925	6.4834e-05	?	?	?	?	?	?	?	?	?	?	?	2511.17	PASS	PASS	0.000296736	1	3370	0
chr6	152652490	chr6:152652490_G/A	G	A	ENST00000367255	stop_gained	rs1251202658	HIGH	HC	?	?	?	SNV	SYNE1	protein_coding	other	YES	ENST00000367255.5:c.13330C>T	ENSP00000356224.5:p.Arg4444Ter	P	?	gnomAD_NFE	8.807e-06	3.98019e-06	nfe	8.80716e-06	8.80716e-06	?	?	?	?	?	?	?	?	?	?	?	?	?	?	?	2388.17	PASS	PASS	0.000296736	1	3370	0
chr6	26093008	chr6:26093008_A/T	A	T	ENST00000357618	stop_gained	rs1383450519	HIGH	HC	?	?	?	SNV	HFE	protein_coding	other	YES	ENST00000357618.5:c.712A>T	ENSP00000417404.1:p.Lys238Ter	P	?	gnomAD_EAS	5.437e-05	3.97636e-06	eas	5.43715e-05	0	?	?	?	?	?	?	?	?	?	?	?	?	?	?	?	2929.17	PASS	PASS	0.000296736	1	3370	0
chr13	111114732	chr13:111114732_G/T	G	T	ENST00000360467	splice_donor_variant	rs886039602	HIGH	HC	?	?	?	SNV	COL4A2	protein_coding	other	YES	ENST00000360467.5:c.1776+1G>T	?	P	?	?	?	?	?	?	?	?	?	?	?	Uncertain significance	VUS	MedGen:CN517202	not provided	germline	criteria provided, single submitter	1	?	?	?	?	1824.17	PASS	PASS	0.000296736	1	3370	0
chr16	57007345	chr16:57007345_C/T	C	T	ENST00000200676	stop_gained	rs748488549	HIGH	HC	?	?	?	SNV	CETP	protein_coding	other	YES	ENST00000200676.3:c.853C>T	ENSP00000200676.3:p.Arg285Ter	VUS	?	gnomAD_NFE	7.912e-05	4.37438e-05	nfe	7.91223e-05	7.91223e-05	6.36902e-05	nfe	6.48088e-05	6.48088e-05	?	?	?	?	?	?	?	?	0.0007236	1	1382	3254.17	PASS	PASS	0.000296736	1	3370	0
chr2	73676118	chr2:73676118_C/T	C	T	ENST00000264448	stop_gained	rs568037602	HIGH	HC	?	?	?	SNV	ALMS1	protein_coding	other	YES	ENST00000264448.6:c.2461C>T	ENSP00000264448.6:p.Gln821Ter	P	?	gnomAD_AMR	2.899e-05	8.03168e-06	amr	2.89922e-05	8.86493e-06	?	?	?	?	?	?	?	?	?	?	?	?	?	?	?	1693.17	PASS	PASS	0.000296736	1	3370	0
chr13	111111190	chr13:111111190_AGGGCTTC/A	AGGGCTTC	A	ENST00000360467	frameshift_variant	rs769841712	HIGH	HC	?	?	?	deletion	COL4A2	protein_coding	other	YES	ENST00000360467.5:c.1507_1513del	ENSP00000353654.5:p.Gly503GlnfsTer66	P	?	gnomAD_FIN	4.639e-05	8.03426e-06	nfe	8.86069e-06	8.86069e-06	6.37267e-05	nfe	0.000129752	0.000129752	?	?	?	?	?	?	?	?	?	?	?	1399.1	PASS	PASS	0.000296736	1	3370	0
chr6	161007664	chr6:161007664_T/C	T	C	ENST00000447678	splice_acceptor_variant	rs764008333	HIGH	HC	?	?	?	SNV	LPA	protein_coding	other	YES	ENST00000447678.1:c.3948-2A>G	?	VUS	?	gnomAD_AMR	2.897e-05	1.20025e-05	amr	2.89737e-05	1.76569e-05	?	?	?	?	?	?	?	?	?	?	?	?	?	?	?	3714.17	PASS	PASS	0.000296736	1	3370	0
chr20	33586609	chr20:33586609_C/T	C	T	ENST00000262873	stop_gained	rs757697240	HIGH	HC	?	?	?	SNV	MYH7B	protein_coding	other	YES	ENST00000262873.7:c.4207C>T	ENSP00000262873.7:p.Gln1403Ter	P	?	?	?	?	?	?	?	?	?	?	?	?	?	?	?	?	?	?	?	?	?	?	654.17	PASS	PASS	0.000296736	1	3370	0
chr16	1004565	chr16:1004565_G/A	G	A	ENST00000262301	stop_gained	rs752473648	HIGH	HC	?	?	?	SNV	LMF1	protein_coding	other	YES	ENST00000262301.11:c.295C>T	ENSP00000262301.11:p.Gln99Ter	P	?	gnomAD_NFE	0.0001424	6.44154e-05	nfe	0.000142351	0.000142351	9.55536e-05	nfe	0.000194477	0.000194477	?	?	?	?	?	?	?	?	0.0007215	1	1386	4947.91	PASS	PASS	0.000593472	2	3370	0
chr11	2869088	chr11:2869088_G/GC	G	GC	ENST00000155840	frameshift_variant	rs397508104	HIGH	LC	?	?	?	insertion	KCNQ1	protein_coding	ACMG59	YES	ENST00000155840.5:c.1893dup	ENSP00000155840.2:p.Arg632GlnfsTer20	P	?	gnomAD_SAS	0.0002012	8.17127e-05	sas	0.000201223	9.24068e-05	?	?	?	?	Conflicting interpretations of pathogenicity	Conflict	MedGen:C4551647,OMIM:192500,Orphanet:101016,Orphanet:768|MONDO:MONDO:0002442,MeSH:D008133,MedGen:C0023976,OMIM:PS192500|MedGen:CN517202|MedGen:CN230736|EFO:EFO_0004269,Human Phenotype Ontology:HP:0001656,Human Phenotype Ontology:HP:0001661,Human Phenotype Ontology:HP:0001665,Human Phenotype Ontology:HP:0001666,Human Phenotype Ontology:HP:0001687,Human Phenotype Ontology:HP:0001721,Human Phenotype…	Long QT syndrome 1|Long QT syndrome|not provided|Cardiovascular phenotype|Arrhythmia|Congenital long QT syndrome	germline	criteria provided, conflicting interpretations	9	?	?	?	?	1104.1	PASS	PASS	0.000296736	1	3370	0
chr17	7077122	chr17:7077122_C/T	C	T	ENST00000269299	stop_gained	rs200584799	HIGH	LC	?	?	?	SNV	ASGR1	protein_coding	other	YES	ENST00000269299.3:c.732G>A	ENSP00000269299.3:p.Trp244Ter	VUS	?	gnomAD_OTH	0.0001645	4.03894e-05	nfe	7.12555e-05	7.12555e-05	3.18715e-05	nfe	6.48508e-05	6.48508e-05	?	?	?	?	?	?	?	?	?	?	?	2551.17	PASS	PASS	0.000296736	1	3370	0
chr14	64519144	chr14:64519144_A/AT	A	AT	ENST00000358025	frameshift_variant	rs1472135873	HIGH	HC	?	?	?	insertion	SYNE2	protein_coding	other	YES	ENST00000358025.3:c.8520dup	ENSP00000350719.3:p.Ala2841CysfsTer14	P	?	?	?	?	?	?	?	?	?	?	?	?	?	?	?	?	?	?	?	?	?	?	1530.1	PASS	PASS	0.000296736	1	3370	0
chr20	33575990	chr20:33575990_C/A	C	A	ENST00000262873	stop_gained	rs774079276	HIGH	HC	?	?	?	SNV	MYH7B	protein_coding	other	YES	ENST00000262873.7:c.1638C>A	ENSP00000262873.7:p.Tyr546Ter	P	?	gnomAD_NFE	2.638e-05	1.19333e-05	nfe	2.63824e-05	2.63824e-05	?	?	?	?	?	?	?	?	?	?	?	?	?	?	?	4721.91	PASS	PASS	0.000593472	2	3370	0
chr10	69407277	chr10:69407277_C/CT	C	CT	ENST00000433211	splice_acceptor_variant	rs759539517	HIGH	LC	?	?	?	insertion	CTNNA3	protein_coding	other	YES	ENST00000433211.2:c.-5-2dup	?	VUS	?	EA	0.0001212	2.80027e-05	nfe	6.19513e-05	6.19513e-05	?	?	?	?	?	?	?	?	?	?	?	?	?	?	?	1441.1	PASS	PASS	0.000296736	1	3370	0
chr16	56997025	chr16:56997025_T/G	T	G	ENST00000200676	stop_gained	rs201790757	HIGH	?	?	?	?	SNV	CETP	protein_coding	other	YES	ENST00000200676.3:c.222T>G	ENSP00000200676.3:p.Tyr74Ter	VUS	?	gnomAD_NFE	3.518e-05	1.59167e-05	nfe	3.51846e-05	3.51846e-05	?	?	?	?	?	?	?	?	?	?	?	?	0.001443	2	1386	1080.38	PASS	PASS	0.000296736	1	3370	0
chr3	9691269	chr3:9691269_T/G	T	G	ENST00000296003	start_lost	rs1302780121	HIGH	?	deleterious_low_confidence(0)	benign(0.001)	?	SNV	MTMR14	protein_coding	other	YES	ENST00000296003.4:c.2T>G	ENSP00000296003.4:p.Met1?	P	?	?	?	?	?	?	?	?	?	?	?	?	?	?	?	?	?	?	?	?	?	?	316.17	PASS	PASS	0.000296736	1	3370	0
chr6	152576134	chr6:152576134_G/A	G	A	ENST00000367255	stop_gained	rs755740366	HIGH	HC	?	?	?	SNV	SYNE1	protein_coding	other	YES	ENST00000367255.5:c.19351C>T	ENSP00000356224.5:p.Arg6451Ter	P	?	gnomAD_SAS	3.271e-05	3.98613e-06	sas	3.27118e-05	0	?	?	?	?	?	?	?	?	?	?	?	?	?	?	?	2611.17	PASS	PASS	0.000296736	1	3370	0
chr6	161006199	chr6:161006199_G/A	G	A	ENST00000447678	stop_gained	rs146024102	HIGH	HC	?	?	?	SNV	LPA	protein_coding	other	YES	ENST00000447678.1:c.4168C>T	ENSP00000395608.1:p.Arg1390Ter	VUS	?	EA	0.0002328	1.99622e-05	afr	6.35243e-05	1.76326e-05	3.18613e-05	afr	0.000114916	0	?	?	?	?	?	?	?	?	?	?	?	2652.17	PASS	PASS	0.000296736	1	3370	0
chr6	7586009	chr6:7586009_C/CAG	C	CAG	ENST00000379802	frameshift_variant	rs771302783	HIGH	LC	?	?	?	insertion	DSP	protein_coding	ACMG59	YES	ENST00000379802.3:c.8514_8515insAG	ENSP00000369129.3:p.Gly2840ProfsTer44	P	?	gnomAD_NFE	7.186e-05	3.25749e-05	nfe	7.18559e-05	7.18559e-05	3.18918e-05	nfe	6.49266e-05	6.49266e-05	?	?	?	?	?	?	?	?	?	?	?	1769.1	PASS	PASS	0.000296736	1	3370	0
chr6	7586010	chr6:7586010_TCC/T	TCC	T	ENST00000379802	frameshift_variant	rs777040031	HIGH	LC	?	?	?	deletion	DSP	protein_coding	ACMG59	YES	ENST00000379802.3:c.8516_8517del	ENSP00000369129.3:p.Ser2839TrpfsTer12	P	?	gnomAD_NFE	7.185e-05	3.25781e-05	nfe	7.18546e-05	7.18546e-05	3.19e-05	nfe	6.49604e-05	6.49604e-05	?	?	?	?	?	?	?	?	?	?	?	1769.1	PASS	PASS	0.000296736	1	3370	0
chr10	88441526	chr10:88441526_C/T	C	T	ENST00000429277	stop_gained	rs727503123	HIGH	HC	?	?	?	SNV	LDB3	protein_coding	other	YES	ENST00000429277.2:c.655C>T	ENSP00000401437.2:p.Arg219Ter	VUS	?	gnomAD_AMR	6.055e-05	3.73088e-05	amr	6.05547e-05	4.54703e-05	?	?	?	?	Uncertain significance	VUS	MedGen:CN169374|MedGen:CN517202|MONDO:MONDO:0012277,MedGen:C4721886,OMIM:609452,Orphanet:98912	not specified|not provided|Myofibrillar myopathy, ZASP-related	germline	criteria provided, multiple submitters, no conflicts	3	AD	?	?	?	1255.17	PASS	PASS	0.000296736	1	3370	0
chr18	29126403	chr18:29126403_AAGAG/A	AAGAG	A	ENST00000261590	frameshift_variant	rs397516706	HIGH	LC	?	?	?	deletion	DSG2	protein_coding	ACMG59	YES	ENST00000261590.8:c.3059_3062del	ENSP00000261590.8:p.Glu1020AlafsTer18	VUS	?	gnomAD_FIN	9.281e-05	3.6086e-05	nfe	6.18582e-05	6.18582e-05	?	?	?	?	Conflicting interpretations of pathogenicity	Conflict	EFO:EFO_0000407,Human Phenotype Ontology:HP:0001644,Human Phenotype Ontology:HP:0001725,Human Phenotype Ontology:HP:0005159,Human Phenotype Ontology:HP:0200130,MONDO:MONDO:0005021,MedGen:C0007193,Orphanet:217604|MedGen:CN230736|MONDO:MONDO:0013030,MedGen:C2752072,OMIM:612877,Orphanet:154|MONDO:MONDO:0012434,MedGen:C1857777,OMIM:610193|Human Phenotype Ontology:HP:0001638,MONDO:MONDO:0004994,MedGen…	Primary dilated cardiomyopathy|Cardiovascular phenotype|Dilated cardiomyopathy 1BB|Arrhythmogenic right ventricular cardiomyopathy, type 10|Cardiomyopathy|Arrhythmogenic right ventricular dysplasia/cardiomyopathy, type 10	germline;paternal;unknown	criteria provided, conflicting interpretations	8	?	?	?	?	4125.1	PASS	PASS	0.000296736	1	3370	0
chr1	115226961	chr1:115226961_CA/C	CA	C	ENST00000520113	frameshift_variant	rs746228424	HIGH	HC	?	?	?	deletion	AMPD1	protein_coding	other	YES	ENST00000520113.2:c.504del	ENSP00000430075.2:p.Ile168MetfsTer41	P	?	gnomAD_NFE	0.0002121	0.000111859	nfe	0.0002121	0.0002121	3.24212e-05	nfe	6.60153e-05	6.60153e-05	?	?	?	?	?	?	?	?	?	?	?	1282.17	PASS	PASS	0.000296736	1	3370	0
chr6	160969576	chr6:160969576_CTG/C	CTG	C	ENST00000447678	frameshift_variant	rs754796697	HIGH	HC	?	?	?	deletion	LPA	protein_coding	other	YES	ENST00000447678.1:c.5087_5088del	ENSP00000395608.1:p.Thr1696ArgfsTer21	VUS	?	gnomAD_NFE	0.0001233	6.77869e-05	nfe	0.000123292	0.000123292	9.55353e-05	nfe	0.000194452	0.000194452	?	?	?	?	?	?	?	?	?	?	?	2544.1	PASS	PASS	0.000296736	1	3370	0
[truncated: 5 more columns]

## Sheet: Supplementary Table 4
Gene	Phenotype	Variant	HGVS	VarSome	gnomAD AF	Ivanovo AC	Ivanovo AF	Ivanovo/gnomAD	P-value	P-value after Bonferroni correction	P-value after Benjamini-Hochberg correction	Lower bound for the AF 95% CI	Upper bound for the AF 95% CI	NWR
KCNQ1	Long QT syndrome (AD, OMIM:192500)	rs1337409061	ENSP00000155840.2:p.Thr96Arg	VUS	3.459e-05	3	0.00089	25.73	0.000729128	0.011666	0.00233321	0.0002	0.0026	N/A
MYBPC3	Hypertrophic cardiomyopathy (AD, OMIM:115197)	rs376395543	ENST00000545968.1:c.26-2A>G	P	5.18367e-05	3	0.00089	17.1693	0.00167197	0.0267515	0.0036	0.0002	0.0026	N/A
GAA	Glycogen storage disease (Pompe disease) (AR, OMIM:232300)	rs375470378	ENST00000302262.3:c.1552-3C>G	LP	0.000271267	8	0.00237389	8.75111	1.14462e-05	0.000183139	9e-06	0.001	0.0047	0.001447
GLB1	GM1-gangliosidosis (AR, OMIM:253010, 230600)	rs376663785	ENSP00000306920.4:p.Tyr270Asp	P	4.66411e-05	4	0.00118694	25.4484	7.86946e-05	0.00125911	0.000419705	0.0003	0.003	0.0007205
LAMA2	Merosin-deficient congenital muscular dystrophy type 1A (AR, OMIM:607855)	rs398123387	ENST00000421865.2:c.7536del	P	1.76513e-05	4	0.00118694	67.2437	1e-05	0.00016	0.00016	0.0003	0.003	0.0007225
MTO1	Combined oxidative phosphorylation deficiency (AR, OMIM:614702)	rs201544686	ENSP00000402038.2:p.Arg517His	P	0.000232223	6	0.00178042	7.66684	0.000271947	0.00435116	0.0011	0.0007	0.0039	0.004
SURF1	Mitochondrial complex IV deficiency, Leigh syndrome (AR, OMIM:220110)	rs782316919	ENST00000371974.3:c.845_846del	P	0.000147637	4	0.00118694	8.03958	0.00254206	0.040673	0.0045	0.0003	0.003	0.002165
ALMS1	Alstrom syndrome (AR, OMIM:203800)	rs797045228	ENST00000264448.6:c.4150dup	P	4.675e-05	3	0.000890208	19.0419	0.0012	0.0192	0.0032	0.0002	0.0026	0.001441
ALMS1	Alstrom syndrome (AR, OMIM:203800)	rs747272625	ENST00000264448.6:c.11310_11313del	P	5.344e-05	3	0.000890208	16.6581	0.0018	0.0288	0.0036	0.0002	0.0026	N/A
SCO2	Cardioencephalomyopathy (AR, OMIM:604377)	rs74315511	ENSP00000444433.1:p.Glu140Lys	P	0.000178	4	0.00118694	6.7	0.004614	0.0738	0.0074	0.0003	0.003	0.0007225
